# Supplementary material for: Twenty years of ungulate disease surveillance by the Canadian Wildlife Health Cooperative (2003–2022)
Source: PLoS One. 2026 Mar 5;21(3):e0343520. doi: 10.1371/journal.pone.0343520 (PMC12962481; doi:10.1371/journal.pone.0343520)
Supplement: S1 Appendix — (XLSX) [file pone.0343520.s007.xlsx]

## Sheet: Metadata
Case_no	Node	Missing Diagnosis data	Collapsed Species	Collapsed Latin Name	Year	Latitude	Longitude	City	Province	Age metacategory	Sex	Weight	Primary Category of Diagnosis	Subcategory of Diagnosis	Infectious/Inflammatory/Transmissible - Body system	Primary Category Pathogen (IIT and Emaciation)	Primary Category Non-pathogen diagnosis	Additional Pathogen 1	Additional Pathogen 2
1	Western Northern	N	Bison	Bison bison	2008	61.3517	-117.644	Fort Providence	Northwest Territories	Adult	Male		Infectious/ Inflammatory/ Transmissible	Bacterial	Lymphoid system	Actinomyces sp
2	Western Northern	N	Mule Deer	Odocoileus hemionus	2006	49.0556	-113.911		Alberta	Juvenile	Male	18.5976	Infectious/ Inflammatory/ Transmissible	Viral	Multi-system	Adenovirus
3	Western Northern	N	Mule Deer	Odocoileus hemionus	2006	49.0556	-113.911		Alberta	Juvenile	Male	15.876	Infectious/ Inflammatory/ Transmissible	Viral	Multi-system	Adenovirus
4	Western Northern	N	Bison	Bison bison	2010	60.9	-112.8		Northwest Territories	Adult	Female		Infectious/ Inflammatory/ Transmissible	Bacterial	Multi-system	anthrax - confirmed
5	Western Northern	N	Bison	Bison bison	2010	60.9	-112.8		Northwest Territories	Juvenile	Female		Infectious/ Inflammatory/ Transmissible	Bacterial	Multi-system	anthrax - confirmed
6	Western Northern	N	Bison	Bison bison	2010	61.5	-118.1	Mills Lake	Northwest Territories	Adult	Male		Infectious/ Inflammatory/ Transmissible	Bacterial	Multi-system	anthrax - confirmed
7	Western Northern	N	Bison	Bison bison	2010	61.5	-118.1	Mills Lake	Northwest Territories	Adult	Male		Infectious/ Inflammatory/ Transmissible	Bacterial	Multi-system	anthrax - confirmed
8	Western Northern	N	Bison	Bison bison	2010	61.5	-118.1	Mills Lake	Northwest Territories	Adult	Male		Infectious/ Inflammatory/ Transmissible	Bacterial	Multi-system	anthrax - confirmed
9	Western Northern	N	Bison	Bison bison	2010	61.5	-118.1	Mills Lake	Northwest Territories	Adult	Male		Infectious/ Inflammatory/ Transmissible	Bacterial	Multi-system	anthrax - confirmed
10	Western Northern	N	Bison	Bison bison	2008	53.6471	-106.124	Prince Albert	Saskatchewan	Adult	Female		Infectious/ Inflammatory/ Transmissible	Bacterial	Multi-system	anthrax - confirmed
11	Western Northern	N	Moose	Alces americanus	2006	52.642	-103.67		Saskatchewan	Unknown	Unknown		Infectious/ Inflammatory/ Transmissible	Bacterial	Multi-system	anthrax - confirmed
12	Western Northern	N	Bison	Bison bison	2008	53.8444	-106.194	Prince Albert	Saskatchewan	Adult	Female		Infectious/ Inflammatory/ Transmissible	Bacterial	Multi-system	anthrax - confirmed
13	Western Northern	N	Bison	Bison bison	2008	53.8444	-106.194	Prince Albert	Saskatchewan	Juvenile	Unknown		Infectious/ Inflammatory/ Transmissible	Bacterial	Multi-system	anthrax - confirmed
14	Western Northern	N	White-Tailed Deer	Odocoileus virginianus	2006	53.5853	-104.671		Saskatchewan	Adult	Female		Infectious/ Inflammatory/ Transmissible	Bacterial	Multi-system	anthrax - confirmed
15	Western Northern	N	Mule Deer	Odocoileus hemionus	2019	49.183	-105.953	Rockglen	Saskatchewan	Juvenile	Male	30 kg	Infectious/ Inflammatory/ Transmissible	Fungal	Respiratory system	Aspergillus sp.	secondary emaciation
16	Ontario and Nunavut	N	White-Tailed Deer	Odocoileus virginianus	2019	43.6925	-81.2708	Huron East	Ontario	Adult	Male	44 kg	Infectious/ Inflammatory/ Transmissible	Fungal	Multi-system	Aspergillus sp.
17	Western Northern	N	White-Tailed Deer	Odocoileus virginianus	2019	52.0984	-106.773	Vanscoy	Saskatchewan	Adult	Female	60 kg	Infectious/ Inflammatory/ Transmissible	Parasitic	Cardiovascular System	Babesia odocoilei
18	Ontario and Nunavut	N	Caribou	Rangifer tarandus	2022	64.011	-94.3036		Nunavut	Adult	Male		Infectious/ Inflammatory/ Transmissible	Parasitic	Multi-System	Besnoitia sp.
19	Ontario and Nunavut	N	Caribou	Rangifer tarandus	2008	68	-115.11		Nunavut	Adult	Male		Infectious/ Inflammatory/ Transmissible	Parasitic	Multi-system	Besnoitia sp.
20	Quebec	N	Caribou	Rangifer tarandus	2007	57.3879	-70.5781	Kuujjuaq	Québec	Unknown	Female		Infectious/ Inflammatory/ Transmissible	Parasitic	Integumentary System	Besnoitia sp.
21	Quebec	N	Caribou	Rangifer tarandus	2007	57.3879	-70.5781	Kuujjuaq	Québec	Unknown	Female		Infectious/ Inflammatory/ Transmissible	Parasitic	Integumentary System	Besnoitia sp.
22	Quebec	N	Caribou	Rangifer tarandus	2007	57.3879	-70.5781	Kuujjuaq	Québec	Unknown	Unknown		Infectious/ Inflammatory/ Transmissible	Parasitic	Integumentary System	Besnoitia sp.
23	Quebec	N	Caribou	Rangifer tarandus	2007	57.3879	-70.5781	Kuujjuaq	Québec	Unknown	Unknown		Infectious/ Inflammatory/ Transmissible	Parasitic	Integumentary System	Besnoitia sp.
24	Quebec	N	Caribou	Rangifer tarandus	2007	57.3879	-70.5781	Kuujjuaq	Québec	Unknown	Unknown		Infectious/ Inflammatory/ Transmissible	Parasitic	Integumentary System	Besnoitia sp.
25	Quebec	N	Caribou	Rangifer tarandus	2007	57.3879	-70.5781	Kuujjuaq	Québec	Unknown	Unknown		Infectious/ Inflammatory/ Transmissible	Parasitic	Integumentary System	Besnoitia sp.
26	Quebec	N	Caribou	Rangifer tarandus	2007	57.3879	-70.5781	Kuujjuaq	Québec	Unknown	Unknown		Infectious/ Inflammatory/ Transmissible	Parasitic	Integumentary System	Besnoitia sp.
27	Quebec	N	Caribou	Rangifer tarandus	2007	57.3879	-70.5781	Kuujjuaq	Québec	Unknown	Unknown		Infectious/ Inflammatory/ Transmissible	Parasitic	Integumentary System	Besnoitia sp.
28	Quebec	N	Caribou	Rangifer tarandus	2007	57.3879	-70.5781	Kuujjuaq	Québec	Unknown	Unknown		Infectious/ Inflammatory/ Transmissible	Parasitic	Integumentary System	Besnoitia sp.
29	Quebec	N	Caribou	Rangifer tarandus	2007	57.3879	-70.5781	Kuujjuaq	Québec	Unknown	Unknown		Infectious/ Inflammatory/ Transmissible	Parasitic	Integumentary System	Besnoitia sp.
30	Alberta	N	Caribou	Rangifer tarandus	2016	56.8	-63.506	Happy Valley-Goose Bay	Newfoundland and Labrador	Adult	Male	132kg	Infectious/ Inflammatory/ Transmissible	Parasitic	Integumentary System	Besnoitia tarandi
31	Western Northern	N	Caribou	Rangifer tarandus	2018	69.2284	-138.481	Shingle Point	Northwest Territories	Unknown	Unknown		Infectious/ Inflammatory/ Transmissible	Parasitic	Integumentary System	Besnoitia tarandi
32	Western Northern	N	Caribou	Rangifer tarandus	2012	60.7212	-135.057	Whitehorse	Yukon	Unknown	Unknown		Infectious/ Inflammatory/ Transmissible	Parasitic	Integumentary System	Besnoitia tarandi
33	Western Northern	N	Caribou	Rangifer tarandus	2013	67.5696	-139.829	Old Crow	Yukon	Unknown	Male		Infectious/ Inflammatory/ Transmissible	Parasitic	Integumentary System	Besnoitia tarandi
34	Alberta	N	Bighorn Sheep	Ovis canadensis	2014	50.6547	-114.576	Millarville	Alberta	Juvenile	Female	35 Kg	Infectious/ Inflammatory/ Transmissible	Bacterial	Respiratory system	Bibersteinia trehalosi
35	Western Northern	N	White-Tailed Deer	Odocoileus virginianus	2017	52.056	-106.704		Saskatchewan	Adult	Female	50 kg	Infectious/ Inflammatory/ Transmissible	Bacterial	Multi-system	Bibersteinia trehalosi		squamous cell carcinoma of the nasal sinus
36	Western Northern	N	Mule Deer	Odocoileus hemionus	2015	49.6755	-102.763	Kisbey	Saskatchewan	Adult	Female		Infectious/ Inflammatory/ Transmissible	Bacterial	Nervous System	brain abscess		Trueperella pyogenes
37	Western Northern	N	Mule Deer	Odocoileus hemionus	2019	49.723	-105.637	Crane Valley	Saskatchewan	Juvenile	Female	38 kg	Infectious/ Inflammatory/ Transmissible	Bacterial	Nervous System	brain abscess		Streptococcus canis
38	Western Northern	N	Mule Deer	Odocoileus hemionus	2015	49.84	-108.473	Shaunavon	Saskatchewan	Adult	Male	104 kg	Infectious/ Inflammatory/ Transmissible	Bacterial	Nervous System	brain abscess
39	Western Northern	N	Mule Deer	Odocoileus hemionus	2017	50.014	-104.867	Avonlea	Saskatchewan	Adult	Male	118kg	Infectious/ Inflammatory/ Transmissible	Bacterial	Nervous System	brain abscess		Trueperella pyogenes
40	Western Northern	N	Mule Deer	Odocoileus hemionus	2015	50.532	-107.317	Rush Lake	Saskatchewan	Adult	Male		Infectious/ Inflammatory/ Transmissible	Bacterial	Nervous System	brain abscess
41	Western Northern	N	Mule Deer	Odocoileus hemionus	2011	50.6509	-108.226	Cabri	Saskatchewan	Juvenile	Female		Infectious/ Inflammatory/ Transmissible	Bacterial	Nervous System	brain abscess		Trueperella pyogenes
42	Western Northern	N	Mule Deer	Odocoileus hemionus	2008	50.7808	-107.935	Kyle	Saskatchewan	Adult	Male		Infectious/ Inflammatory/ Transmissible	Bacterial	Nervous System	brain abscess
43	Western Northern	N	Mule Deer	Odocoileus hemionus	2017	51.3148	-109.939	Alsask	Saskatchewan	Adult	Male	82kg	Infectious/ Inflammatory/ Transmissible	Bacterial	Nervous System	brain abscess
44	Western Northern	N	Mule Deer	Odocoileus hemionus	2016	51.427	-108.74	Brock	Saskatchewan	Adult	Female		Infectious/ Inflammatory/ Transmissible	Bacterial	Nervous System	brain abscess
45	Western Northern	N	Mule Deer	Odocoileus hemionus	2015	51.7106	-104.169	Wynyard	Saskatchewan	Adult	Male	56 kg	Infectious/ Inflammatory/ Transmissible	Bacterial	Nervous System	brain abscess		Trueperella pyogenes
46	Western Northern	N	Mule Deer	Odocoileus hemionus	2020	51.936	-102.131	Norquay	Saskatchewan	Juvenile	Male	34 kg	Infectious/ Inflammatory/ Transmissible	Bacterial	Nervous System	brain abscess		Pasteurella canis
47	Western Northern	N	Mule Deer	Odocoileus hemionus	2018	52.3343	-106.183	Aberdeen	Saskatchewan	Juvenile	Female	32 kg	Infectious/ Inflammatory/ Transmissible	Bacterial	Nervous System	brain abscess		unknown
48	Western Northern	N	Mule Deer	Odocoileus hemionus	2016	52.453	-105.226	Pilger	Saskatchewan	Juvenile	Female	28kg	Infectious/ Inflammatory/ Transmissible	Bacterial	Nervous System	brain abscess
49	Western Northern	N	Mule Deer	Odocoileus hemionus	2008	53.0876	-103.686	Arborfield	Saskatchewan	Adult	Male		Infectious/ Inflammatory/ Transmissible	Bacterial	Nervous System	brain abscess		Pasteurella multocida	Actinomyces sp
50	Western Northern	N	Mule Deer	Odocoileus hemionus	2020	53.1944	-106.415	Shellbrook	Saskatchewan	Juvenile	Male	40 kg	Infectious/ Inflammatory/ Transmissible	Bacterial	Nervous System	brain abscess		Bibersteinia trehalosi	Streptococcus gallolyticus
51	Western Northern	N	Mule Deer	Odocoileus hemionus	2014	53.3624	-104.013	Nipawin	Saskatchewan	Adult	Male	92 kg	Infectious/ Inflammatory/ Transmissible	Bacterial	Nervous System	brain abscess		Trueperella pyogenes
52	Western Northern	N	Pronghorn	Antilocapra americana	2018	49.4152	-105.302	Viceroy	Saskatchewan	Juvenile	Female	15.9 kg	Infectious/ Inflammatory/ Transmissible	Bacterial	Nervous System	brain abscess		Fusobacterium necrophorum
53	Alberta	N	White-Tailed Deer	Odocoileus virginianus	2016	49.4863	-113.95	Pincher Creek	Alberta	Juvenile	Female	18kg	Infectious/ Inflammatory/ Transmissible	Bacterial	Nervous System	brain abscess
54	Atlantic	N	White-Tailed Deer	Odocoileus virginianus	2017	44.8366	-63.6688	Beaver Bank	Nova Scotia	Adult	Male		Infectious/ Inflammatory/ Transmissible	Bacterial	Nervous System	brain abscess		Trueperella pyogenes
55	Ontario and Nunavut	N	White-Tailed Deer	Odocoileus virginianus	2015	42.0057	-82.5183	Leamington	Ontario	Adult	Male	62kg	Infectious/ Inflammatory/ Transmissible	Bacterial	Multi-system	brain abscess		unknown
56	Ontario and Nunavut	N	White-Tailed Deer	Odocoileus virginianus	2015	42.9179	-81.4132	Delaware	Ontario	Adult	Male	8Kg	Infectious/ Inflammatory/ Transmissible	Bacterial	Nervous System	brain abscess		unknown
57	Ontario and Nunavut	N	White-Tailed Deer	Odocoileus virginianus	2015	42.9745	-82.4066	Sarnia	Ontario	Adult	Male		Infectious/ Inflammatory/ Transmissible	Bacterial	Nervous System	brain abscess		unknown
58	Ontario and Nunavut	N	White-Tailed Deer	Odocoileus virginianus	2010	43.0867	-81.9096	Arkona	Ontario	Juvenile	Male	50 kg.	Infectious/ Inflammatory/ Transmissible	Bacterial	Multi-system	brain abscess		Trueperella pyogenes
59	Ontario and Nunavut	N	White-Tailed Deer	Odocoileus virginianus	2016	43.8652	-79.3613	Markham	Ontario	Adult	Male	300+lbs	Infectious/ Inflammatory/ Transmissible	Bacterial	Nervous System	brain abscess		unknown
60	Ontario and Nunavut	N	White-Tailed Deer	Odocoileus virginianus	2011	43.9386	-79.8666	Caledon East	Ontario	Adult	Male		Infectious/ Inflammatory/ Transmissible	Bacterial	Nervous System	brain abscess		Trueperella pyogenes
61	Ontario and Nunavut	N	White-Tailed Deer	Odocoileus virginianus	2014	43.9701	-81.108	McIntosh [South Bruce]	Ontario	Juvenile	Male	42 kg	Infectious/ Inflammatory/ Transmissible	Bacterial	Multi-system	brain abscess		Fusobacterium necrophorum
62	Ontario and Nunavut	N	White-Tailed Deer	Odocoileus virginianus	2009	44.9326	-75.6143	Oxford Station	Ontario	Adult	Male		Infectious/ Inflammatory/ Transmissible	Bacterial	Multi-system	brain abscess		Trueperella pyogenes
63	Ontario and Nunavut	N	White-Tailed Deer	Odocoileus virginianus	2012	45.0549	-76.1352	Carleton Place	Ontario	Adult	Female		Infectious/ Inflammatory/ Transmissible	Bacterial	Nervous System	brain abscess		Streptococcus Sp
64	Ontario and Nunavut	N	White-Tailed Deer	Odocoileus virginianus	2021	45.1876	-75.7519	Ottawa	Ontario	Adult	Male		Infectious/ Inflammatory/ Transmissible	Bacterial	Nervous System	brain abscess		Trueperella pyogenes
65	Quebec	N	White-Tailed Deer	Odocoileus virginianus	2012	45.4325	-74.3478	Très-Saint-Rédempteur	Québec	Adult	Male	96,3 kg	Infectious/ Inflammatory/ Transmissible	Bacterial	Nervous System	brain abscess		Trueperella pyogenes
66	Quebec	N	White-Tailed Deer	Odocoileus virginianus	2017	45.8833	-72.6667	Saint-Edmond-de-Grantham	Québec	Adult	Male	81 kg	Infectious/ Inflammatory/ Transmissible	Bacterial	Nervous System	brain abscess		Trueperella pyogenes
67	Western Northern	N	White-Tailed Deer	Odocoileus virginianus	2019	49.389	-109.621	Consul	Saskatchewan	Adult	Male	80.0 kg	Infectious/ Inflammatory/ Transmissible	Bacterial	Nervous System	brain abscess		Trueperella pyogenes
68	Western Northern	N	White-Tailed Deer	Odocoileus virginianus	2015	49.6072	-108.314	Shaunavon	Saskatchewan	Adult	Male	74 kg	Infectious/ Inflammatory/ Transmissible	Bacterial	Nervous System	brain abscess		Trueperella pyogenes
69	Western Northern	N	White-Tailed Deer	Odocoileus virginianus	2019	50.116	-102.842	Windthorst	Saskatchewan	Adult	Male	84 kg	Infectious/ Inflammatory/ Transmissible	Bacterial	Multi-system	brain abscess
70	Western Northern	N	White-Tailed Deer	Odocoileus virginianus	2008	50.5333	-102.368	Round lake	Saskatchewan	Adult	Male		Infectious/ Inflammatory/ Transmissible	Bacterial	Nervous System	brain abscess		unknown
71	Western Northern	N	White-Tailed Deer	Odocoileus virginianus	2008	50.5889	-106.316	parkbeg	Saskatchewan	Unknown	Unknown		Infectious/ Inflammatory/ Transmissible	Bacterial	Nervous System	brain abscess
72	Western Northern	N	White-Tailed Deer	Odocoileus virginianus	2016	50.917	-105.05	Regina Beach	Saskatchewan	Adult	Male	82kg	Infectious/ Inflammatory/ Transmissible	Bacterial	Nervous System	brain abscess		Trueperella pyogenes	Staphylococcus aureus
73	Western Northern	N	White-Tailed Deer	Odocoileus virginianus	2016	50.956	-102.047	Bradenbury	Saskatchewan	Juvenile	Male		Infectious/ Inflammatory/ Transmissible	Bacterial	Nervous System	brain abscess
74	Western Northern	N	White-Tailed Deer	Odocoileus virginianus	2021	51.7456	-106.433	Dundurn	Saskatchewan	Adult	Male	54kg	Infectious/ Inflammatory/ Transmissible	Bacterial	Nervous System	brain abscess		Trueperella pyogenes
75	Western Northern	N	White-Tailed Deer	Odocoileus virginianus	2012	52.0601	-106.646	Saskatoon	Saskatchewan	Juvenile	Male	24 kgs	Infectious/ Inflammatory/ Transmissible	Bacterial	Nervous System	brain abscess
76	Western Northern	N	White-Tailed Deer	Odocoileus virginianus	2014	52.1108	-106.98	Grandora	Saskatchewan	Adult	Female		Infectious/ Inflammatory/ Transmissible	Bacterial	Nervous System	brain abscess		unknown
77	Western Northern	N	White-Tailed Deer	Odocoileus virginianus	2011	52.1621	-106.593	Saskatoon	Saskatchewan	Juvenile	Male	38 kg	Infectious/ Inflammatory/ Transmissible	Bacterial	Nervous System	brain abscess		Trueperella pyogenes
78	Western Northern	N	White-Tailed Deer	Odocoileus virginianus	2013	52.173	-106.552	Saskatoon	Saskatchewan	Adult	Male		Infectious/ Inflammatory/ Transmissible	Bacterial	Nervous System	brain abscess		unknown
79	Western Northern	N	White-Tailed Deer	Odocoileus virginianus	2019	52.627	-104.999	Saint Brieux	Saskatchewan	Adult	Male	74 kg	Infectious/ Inflammatory/ Transmissible	Bacterial	Nervous System	brain abscess
80	Western Northern	N	White-Tailed Deer	Odocoileus virginianus	2022	52.7764	-106.763	Blaine Lake	Saskatchewan	Adult	Male	74 kg	Infectious/ Inflammatory/ Transmissible	Bacterial	Nervous System	brain abscess		Trueperella pyogenes	Pantoea agglomerans
81	Western Northern	N	White-Tailed Deer	Odocoileus virginianus	2004	52.9167	-107.083		Saskatchewan	Adult	Male	93	Infectious/ Inflammatory/ Transmissible	Bacterial	Nervous System	brain abscess		Fusobacterium sp.
82	Western Northern	N	White-Tailed Deer	Odocoileus virginianus	2015	53.2231	-106.388	Shellbrook	Saskatchewan	Adult	Male		Infectious/ Inflammatory/ Transmissible	Bacterial	Nervous System	brain abscess		Trueperella pyogenes	Staphylococcus aureus
83	Western Northern	N	White-Tailed Deer	Odocoileus virginianus	2006	53.2667	-105.75		Saskatchewan	Adult	Male		Infectious/ Inflammatory/ Transmissible	Bacterial	Nervous System	brain abscess		unknown
84	Western Northern	N	White-Tailed Deer	Odocoileus virginianus	2020	53.595	-109.735	Frenchman Butte	Saskatchewan	Adult	Male		Infectious/ Inflammatory/ Transmissible	Bacterial	Nervous System	brain abscess		Trueperella pyogenes
85	Ontario and Nunavut	N	Caribou	Rangifer tarandus	2007	67.4	-113.35	Guelph	Ontario	Unknown	Male		Infectious/ Inflammatory/ Transmissible	Bacterial	Musculoskeletal System	Brucella - Suspected
86	Western Northern	N	Bison	Bison bison	2010	60.0136	-112.106	Fort Smith	Northwest Territories	Unknown	Unknown		Infectious/ Inflammatory/ Transmissible	Bacterial	Musculoskeletal System	Brucella - Suspected
87	Ontario and Nunavut	N	Caribou	Rangifer tarandus	2011	64.4661	-83.4666	Coral Harbour	Nunavut	Adult	Female		Infectious/ Inflammatory/ Transmissible	Bacterial	Musculoskeletal System	Brucella suis		Sarcocyst sp.
88	Ontario and Nunavut	N	Caribou	Rangifer tarandus	2010	69.07	-105.17	Cambridge Bay	Nunavut	Adult	Female		Infectious/ Inflammatory/ Transmissible	Bacterial	Multi-System	Brucella suis
89	Ontario and Nunavut	N	Caribou	Rangifer tarandus	2010	69.1	-105.283	Cambridge Bay	Nunavut	Adult	Male		Infectious/ Inflammatory/ Transmissible	Bacterial	Multi-System	Brucella suis
90	Ontario and Nunavut	N	Caribou	Rangifer tarandus	2007	69.1299	-105.047	Cambridge Bay	Nunavut	Unknown	Unknown		Infectious/ Inflammatory/ Transmissible	Bacterial	Multi-System	Brucella suis
91	Ontario and Nunavut	N	Caribou	Rangifer tarandus	2011	64.4963	-83.4259			Unknown	Male		Infectious/ Inflammatory/ Transmissible	Bacterial	Musculoskeletal System	Brucella suis
92	Western Northern	N	Caribou	Rangifer tarandus	2011	69.4233	-132.995		Northwest Territories	Unknown	Unknown		Infectious/ Inflammatory/ Transmissible	Bacterial	Musculoskeletal System	Brucella suis
93	Western Northern	N	Caribou	Rangifer tarandus	2009	70.0023	-114.612	Kugaluk River	Northwest Territories	Unknown	Unknown		Infectious/ Inflammatory/ Transmissible	Bacterial	Musculoskeletal System	Brucella suis
94	Western Northern	N	Caribou	Rangifer tarandus	2008	70.3667	-111.583		Northwest Territories	Unknown	Male		Infectious/ Inflammatory/ Transmissible	Bacterial	Musculoskeletal System	Brucella suis - Suspected		Besnoitia	Sarcocyst sp.
95	Ontario and Nunavut	N	Muskox	Ovibos moschatus	2007	69.5333	-93.5333	Taloyoak	Nunavut	Unknown	Female		Infectious/ Inflammatory/ Transmissible	Bacterial	Reproductive System	Brucella suis - Suspected
96	Ontario and Nunavut	N	Caribou	Rangifer tarandus	2007	66.5167	-86.2333	Repulse Bay	Nunavut	Unknown	Unknown		Infectious/ Inflammatory/ Transmissible	Bacterial	Reproductive System	brucella suis biovar 4
97	Western Northern	N	Caribou	Rangifer tarandus	2015	69.1641	-105.229	Cambridge Bay	Nunavut	Unknown	Unknown		Infectious/ Inflammatory/ Transmissible	Bacterial	Musculoskeletal System	brucella suis biovar 4
98	Alberta	N	Muskox	Ovibos moschatus	2016	69.1169	-105.06	Cambridge Bay	Nunavut	Adult	Female		Infectious/ Inflammatory/ Transmissible	Bacterial	Reproductive System	brucella suis biovar 4
99	Alberta	N	Muskox	Ovibos moschatus	2014	70.0172	-107.343	Cambridge Bay	Nunavut	Adult	Male		Infectious/ Inflammatory/ Transmissible	Bacterial	Multi-system	brucella suis biovar 4		Umingmakstrongylus pallikuukensis (lungworm)	orf/contageous ecthyema/parapoxvirus
100	Western Northern	N	Elk	Cervus canadensis	2020	50.131	-109.014	Tompkins	Saskatchewan	Adult	Female	160 kg	Infectious/ Inflammatory/ Transmissible	Prion	Nervous System	Chronic wasting disease
101	Western Northern	N	Elk	Cervus canadensis	2018	50.736	-109.888	Leader	Saskatchewan	Adult	Female	166 kg	Infectious/ Inflammatory/ Transmissible	Prion	Nervous System	Chronic wasting disease
102	Western Northern	N	Elk	Cervus canadensis	2017	50.751	-107.5	Beechy	Saskatchewan	Adult	Male	262 Kg	Infectious/ Inflammatory/ Transmissible	Prion	Nervous System	Chronic wasting disease
103	Western Northern	N	Elk	Cervus canadensis	2022	51.3584	-103.161	Fitzmaurice	Saskatchewan	Adult	Male		Infectious/ Inflammatory/ Transmissible	Prion	Nervous System	Chronic wasting disease
104	Western Northern	N	Elk	Cervus canadensis	2021	51.9	-105.423	Plunkett	Saskatchewan	Adult	Female		Infectious/ Inflammatory/ Transmissible	Prion	Nervous System	Chronic wasting disease
105	Western Northern	N	Elk	Cervus canadensis	2018	52.54	-104.255		Saskatchewan	Adult	Male		Infectious/ Inflammatory/ Transmissible	Prion	Nervous System	Chronic wasting disease
106	Western Northern	N	Elk	Cervus canadensis	2019	52.5401	-104.711	Pleasantdale	Saskatchewan	Adult	Male		Infectious/ Inflammatory/ Transmissible	Prion	Nervous System	Chronic wasting disease
107	Western Northern	N	Elk	Cervus canadensis	2022	53.165	-104.374	Murphy Creek	Saskatchewan	Adult	Male	236kg	Infectious/ Inflammatory/ Transmissible	Prion	Nervous System	Chronic wasting disease
108	Western Northern	N	Elk	Cervus canadensis	2018	53.1931	-104.352		Saskatchewan	Adult	Male	182kg	Infectious/ Inflammatory/ Transmissible	Prion	Nervous System	Chronic wasting disease		Fascioloides magna
109	Western Northern	N	Elk	Cervus canadensis	2008	53.362	-104.143	Nipawin	Saskatchewan	Adult	Female		Infectious/ Inflammatory/ Transmissible	Prion	Nervous System	Chronic wasting disease
110	Western Northern	N	Elk	Cervus canadensis	2014	53.4184	-104.168	Love	Saskatchewan	Adult	Female	140 kg	Infectious/ Inflammatory/ Transmissible	Prion	Nervous System	Chronic wasting disease
111	Western Northern	N	Elk	Cervus canadensis	2014	53.522	-103.916	Love	Saskatchewan	Unknown	Female		Infectious/ Inflammatory/ Transmissible	Prion	Nervous System	Chronic wasting disease
112	Western Northern	N	Elk	Cervus canadensis	2013	53.558	-103.916		Saskatchewan	Adult	Male	144 kg	Infectious/ Inflammatory/ Transmissible	Prion	Nervous System	Chronic wasting disease
113	Western Northern	N	Elk	Cervus canadensis	2019	53.609	-104.284	Garrick	Saskatchewan	Adult	Female		Infectious/ Inflammatory/ Transmissible	Prion	Nervous System	Chronic wasting disease
114	Western Northern	N	Moose	Alces americanus	2015	50.648	-108.042	Stewart Valley	Saskatchewan	Adult	Female		Infectious/ Inflammatory/ Transmissible	Prion	Nervous System	Chronic wasting disease
115	Western Northern	N	Moose	Alces americanus	2020	50.685	-108.065	Kyle	Saskatchewan	Adult	Male		Infectious/ Inflammatory/ Transmissible	Prion	Nervous System	Chronic wasting disease
116	Western Northern	N	Moose	Alces americanus	2021	50.7309	-108.01	Kyle	Saskatchewan	Adult	Female		Infectious/ Inflammatory/ Transmissible	Prion	Nervous System	Chronic wasting disease
117	Western Northern	N	Moose	Alces americanus	2021	50.961	-108.765		Saskatchewan	Adult	Male		Infectious/ Inflammatory/ Transmissible	Prion	Nervous System	Chronic wasting disease
118	Western Northern	N	Moose	Alces americanus	2020	51.434	-109.151	Kindersley	Saskatchewan	Adult	Male		Infectious/ Inflammatory/ Transmissible	Prion	Nervous System	Chronic wasting disease
119	Western Northern	N	Mule Deer	Odocoileus hemionus	2019	49.2523	-102.417	Frobisher	Saskatchewan	Adult	Male		Infectious/ Inflammatory/ Transmissible	Prion	Nervous System	Chronic wasting disease
120	Western Northern	N	Mule Deer	Odocoileus hemionus	2022	49.287	-108.153	Canuck	Saskatchewan	Adult	Male		Infectious/ Inflammatory/ Transmissible	Prion	Nervous System	Chronic wasting disease
121	Western Northern	N	Mule Deer	Odocoileus hemionus	2020	49.3774	-106.471	Fir Mountain	Saskatchewan	Adult	Male	62kg	Infectious/ Inflammatory/ Transmissible	Prion	Nervous System	Chronic wasting disease
122	Western Northern	N	Mule Deer	Odocoileus hemionus	2021	49.432	-108.557	Dollard	Saskatchewan	Adult	Male	68 kg	Infectious/ Inflammatory/ Transmissible	Prion	Nervous System	Chronic wasting disease
123	Western Northern	N	Mule Deer	Odocoileus hemionus	2020	49.651	-107.896	Admiral	Saskatchewan	Adult	Male	4.55 kg	Infectious/ Inflammatory/ Transmissible	Prion	Nervous System	Chronic wasting disease
124	Western Northern	N	Mule Deer	Odocoileus hemionus	2019	49.7821	-108.122	Admiral	Saskatchewan	Adult	Male	62 kg	Infectious/ Inflammatory/ Transmissible	Prion	Nervous System	Chronic wasting disease
125	Western Northern	N	Mule Deer	Odocoileus hemionus	2021	49.811	-109.49	Maple Creek	Saskatchewan	Adult	Female	54 kg	Infectious/ Inflammatory/ Transmissible	Prion	Nervous System	Chronic wasting disease
126	Western Northern	N	Mule Deer	Odocoileus hemionus	2021	49.811	-108.619	Dollard	Saskatchewan	Adult	Male	48 kg	Infectious/ Inflammatory/ Transmissible	Prion	Nervous System	Chronic wasting disease
127	Western Northern	N	Mule Deer	Odocoileus hemionus	2019	49.8111	-108.02	Admiral	Saskatchewan	Adult	Male	52 kg	Infectious/ Inflammatory/ Transmissible	Prion	Nervous System	Chronic wasting disease
128	Western Northern	N	Mule Deer	Odocoileus hemionus	2021	49.84	-109.727	Maple Creek	Saskatchewan	Adult	Male	66 kg	Infectious/ Inflammatory/ Transmissible	Prion	Nervous System	Chronic wasting disease
129	Western Northern	N	Mule Deer	Odocoileus hemionus	2021	49.855	-109.614	Maple Creek	Saskatchewan	Adult	Male	66kg	Infectious/ Inflammatory/ Transmissible	Prion	Nervous System	Chronic wasting disease
130	Western Northern	N	Mule Deer	Odocoileus hemionus	2021	49.869	-108.721	Tompkins	Saskatchewan	Adult	Male	64kg	Infectious/ Inflammatory/ Transmissible	Prion	Nervous System	Chronic wasting disease
131	Western Northern	N	Mule Deer	Odocoileus hemionus	2021	49.877	-109.218	Piapot	Saskatchewan	Adult	Male		Infectious/ Inflammatory/ Transmissible	Prion	Nervous System	Chronic wasting disease
132	Western Northern	N	Mule Deer	Odocoileus hemionus	2018	49.9314	-107.848	Lac Pelletier	Saskatchewan	Adult	Male	62 kg	Infectious/ Inflammatory/ Transmissible	Prion	Nervous System	Chronic wasting disease
133	Western Northern	N	Mule Deer	Odocoileus hemionus	2015	49.948	-105.276		Saskatchewan	Adult	Male		Infectious/ Inflammatory/ Transmissible	Prion	Nervous System	Chronic wasting disease
134	Western Northern	N	Mule Deer	Odocoileus hemionus	2020	49.949	-108.183	Simmie	Saskatchewan	Adult	Male	78 kg	Infectious/ Inflammatory/ Transmissible	Prion	Nervous System	Chronic wasting disease
135	Western Northern	N	Mule Deer	Odocoileus hemionus	2018	49.9633	-108.007		Saskatchewan	Adult	Male	60kg	Infectious/ Inflammatory/ Transmissible	Prion	Nervous System	Chronic wasting disease		Sarcocyst sp.
136	Western Northern	N	Mule Deer	Odocoileus hemionus	2021	49.9892	-107.235	Vanguard	Saskatchewan	Adult	Male		Infectious/ Inflammatory/ Transmissible	Prion	Nervous System	Chronic wasting disease
137	Western Northern	N	Mule Deer	Odocoileus hemionus	2018	50.059	-108.297		Saskatchewan	Adult	Male	40 kg	Infectious/ Inflammatory/ Transmissible	Prion	Nervous System	Chronic wasting disease
138	Western Northern	N	Mule Deer	Odocoileus hemionus	2021	50.1628	-107.233	Neidpath	Saskatchewan	Adult	Male		Infectious/ Inflammatory/ Transmissible	Prion	Nervous System	Chronic wasting disease
139	Western Northern	N	Mule Deer	Odocoileus hemionus	2015	50.202	-108.169		Saskatchewan	Adult	Male	54 kg	Infectious/ Inflammatory/ Transmissible	Prion	Nervous System	Chronic wasting disease
140	Western Northern	N	Mule Deer	Odocoileus hemionus	2019	50.2443	-107.761	Wymark	Saskatchewan	Adult	Male		Infectious/ Inflammatory/ Transmissible	Prion	Nervous System	Chronic wasting disease
141	Western Northern	N	Mule Deer	Odocoileus hemionus	2016	50.314	-109.459	Fox Valley	Saskatchewan	Adult	Male	58 kg	Infectious/ Inflammatory/ Transmissible	Prion	Nervous System	Chronic wasting disease
142	Western Northern	N	Mule Deer	Odocoileus hemionus	2014	50.328	-108.44	Swift Current	Saskatchewan	Adult	Male		Infectious/ Inflammatory/ Transmissible	Prion	Nervous System	Chronic wasting disease
143	Western Northern	N	Mule Deer	Odocoileus hemionus	2019	50.35	-106.939	Morse	Saskatchewan	Adult	Male		Infectious/ Inflammatory/ Transmissible	Prion	Nervous System	Chronic wasting disease
144	Western Northern	N	Mule Deer	Odocoileus hemionus	2016	50.372	-108.313	Hazlet	Saskatchewan	Adult	Female		Infectious/ Inflammatory/ Transmissible	Prion	Nervous System	Chronic wasting disease
145	Western Northern	N	Mule Deer	Odocoileus hemionus	2022	50.408	-104.223	Davin	Saskatchewan	Adult	Male	84kg	Infectious/ Inflammatory/ Transmissible	Prion	Nervous System	Chronic wasting disease
146	Western Northern	N	Mule Deer	Odocoileus hemionus	2018	50.423	-108.795	Swift Current	Saskatchewan	Adult	Male	62 kg	Infectious/ Inflammatory/ Transmissible	Prion	Nervous System	Chronic wasting disease
147	Western Northern	N	Mule Deer	Odocoileus hemionus	2020	50.5066	-108.53	Hazlet	Saskatchewan	Adult	Female		Infectious/ Inflammatory/ Transmissible	Prion	Nervous System	Chronic wasting disease
148	Western Northern	N	Mule Deer	Odocoileus hemionus	2014	50.5547	-107.86	Stewart Valley	Saskatchewan	Adult	Male	58kg	Infectious/ Inflammatory/ Transmissible	Prion	Nervous System	Chronic wasting disease
149	Western Northern	N	Mule Deer	Odocoileus hemionus	2018	50.597	-107.805	Stewart Valley	Saskatchewan	Adult	Male		Infectious/ Inflammatory/ Transmissible	Prion	Nervous System	Chronic wasting disease
150	Western Northern	N	Mule Deer	Odocoileus hemionus	2014	50.6195	-108.461	Cabri	Saskatchewan	Adult	Male		Infectious/ Inflammatory/ Transmissible	Prion	Nervous System	Chronic wasting disease
151	Western Northern	N	Mule Deer	Odocoileus hemionus	2019	50.6195	-108.461	Cabri	Saskatchewan	Adult	Female		Infectious/ Inflammatory/ Transmissible	Prion	Nervous System	Chronic wasting disease
152	Western Northern	N	Mule Deer	Odocoileus hemionus	2019	50.6195	-108.461	Cabri	Saskatchewan	Adult	Female		Infectious/ Inflammatory/ Transmissible	Prion	Nervous System	Chronic wasting disease
153	Western Northern	N	Mule Deer	Odocoileus hemionus	2020	50.6201	-108.389	Cabri	Saskatchewan	Adult	Female		Infectious/ Inflammatory/ Transmissible	Prion	Nervous System	Chronic wasting disease
154	Western Northern	N	Mule Deer	Odocoileus hemionus	2012	50.6208	-108.204		Saskatchewan	Adult	Male	Unknown	Infectious/ Inflammatory/ Transmissible	Prion	Nervous System	Chronic wasting disease		Cysticercus Sp
155	Western Northern	N	Mule Deer	Odocoileus hemionus	2013	50.6245	-108.214	Cabri	Saskatchewan	Adult	Male		Infectious/ Inflammatory/ Transmissible	Prion	Nervous System	Chronic wasting disease
156	Western Northern	N	Mule Deer	Odocoileus hemionus	2013	50.6255	-108.221	Cabri	Saskatchewan	Adult	Male		Infectious/ Inflammatory/ Transmissible	Prion	Nervous System	Chronic wasting disease
157	Western Northern	N	Mule Deer	Odocoileus hemionus	2013	50.6262	-108.225	Cabri	Saskatchewan	Adult	Male		Infectious/ Inflammatory/ Transmissible	Prion	Nervous System	Chronic wasting disease
158	Western Northern	N	Mule Deer	Odocoileus hemionus	2012	50.6272	-108.21	Cabri	Saskatchewan	Adult	Male	7.5	Infectious/ Inflammatory/ Transmissible	Prion	Nervous System	Chronic wasting disease
159	Western Northern	N	Mule Deer	Odocoileus hemionus	2014	50.6324	-108.232	Abbey	Saskatchewan	Adult	Female		Infectious/ Inflammatory/ Transmissible	Prion	Nervous System	Chronic wasting disease
160	Western Northern	N	Mule Deer	Odocoileus hemionus	2014	50.6391	-108.202	Cabri	Saskatchewan	Adult	Male		Infectious/ Inflammatory/ Transmissible	Prion	Nervous System	Chronic wasting disease
161	Western Northern	N	Mule Deer	Odocoileus hemionus	2018	50.6454	-107.961		Saskatchewan	Adult	Male		Infectious/ Inflammatory/ Transmissible	Prion	Nervous System	Chronic wasting disease
162	Western Northern	N	Mule Deer	Odocoileus hemionus	2018	50.6481	-107.364	Prairie Lake Regional Park	Saskatchewan	Adult	Male	66kg	Infectious/ Inflammatory/ Transmissible	Prion	Nervous System	Chronic wasting disease
163	Western Northern	N	Mule Deer	Odocoileus hemionus	2013	50.6509	-108.253	Cabri	Saskatchewan	Adult	Female		Infectious/ Inflammatory/ Transmissible	Prion	Nervous System	Chronic wasting disease
164	Western Northern	N	Mule Deer	Odocoileus hemionus	2013	50.6515	-108.2	Cabri	Saskatchewan	Adult	Male		Infectious/ Inflammatory/ Transmissible	Prion	Nervous System	Chronic wasting disease
165	Western Northern	N	Mule Deer	Odocoileus hemionus	2019	50.655	-107.649	Main Centre	Saskatchewan	Adult	Female		Infectious/ Inflammatory/ Transmissible	Prion	Nervous System	Chronic wasting disease
166	Western Northern	N	Mule Deer	Odocoileus hemionus	2012	50.656	-108.122	Saskatchewan Landing 167	Saskatchewan	Adult	Male	not applicable, field dressed	Infectious/ Inflammatory/ Transmissible	Prion	Nervous System	Chronic wasting disease
167	Western Northern	N	Mule Deer	Odocoileus hemionus	2013	50.6608	-107.659	Beaver Flat	Saskatchewan	Adult	Female		Infectious/ Inflammatory/ Transmissible	Prion	Nervous System	Chronic wasting disease
168	Western Northern	N	Mule Deer	Odocoileus hemionus	2016	50.6608	-107.659	Beaver Flat	Saskatchewan	Adult	Female		Infectious/ Inflammatory/ Transmissible	Prion	Nervous System	Chronic wasting disease
169	Western Northern	N	Mule Deer	Odocoileus hemionus	2016	50.6648	-107.964	Saskatchewan Landing provincial park	Saskatchewan	Adult	Female	40 kg	Infectious/ Inflammatory/ Transmissible	Prion	Nervous System	Chronic wasting disease
170	Western Northern	N	Mule Deer	Odocoileus hemionus	2020	50.6681	-108.128	Shackleton	Saskatchewan	Adult	Female		Infectious/ Inflammatory/ Transmissible	Prion	Nervous System	Chronic wasting disease
171	Western Northern	N	Mule Deer	Odocoileus hemionus	2017	50.685	-108.607	Shackleton	Saskatchewan	Adult	Female		Infectious/ Inflammatory/ Transmissible	Prion	Nervous System	Chronic wasting disease
172	Western Northern	N	Mule Deer	Odocoileus hemionus	2021	50.6864	-107.95	Saskatchewan Landing	Saskatchewan	Adult	Female		Infectious/ Inflammatory/ Transmissible	Prion	Nervous System	Chronic wasting disease
173	Western Northern	N	Mule Deer	Odocoileus hemionus	2016	50.692	-109.392	Liebenthal	Saskatchewan	Adult	Male	54 kg	Infectious/ Inflammatory/ Transmissible	Prion	Nervous System	Chronic wasting disease		Cutaneous fibropapilloma	Sarcocyst sp.
174	Western Northern	N	Mule Deer	Odocoileus hemionus	2020	50.6945	-107.877	Stewart Valley	Saskatchewan	Adult	Female		Infectious/ Inflammatory/ Transmissible	Prion	Nervous System	Chronic wasting disease
175	Western Northern	N	Mule Deer	Odocoileus hemionus	2014	50.6958	-107.911	Stewart Valley	Saskatchewan	Adult	Female		Infectious/ Inflammatory/ Transmissible	Prion	Nervous System	Chronic wasting disease
176	Western Northern	N	Mule Deer	Odocoileus hemionus	2020	50.707	-107.9	Vanscoy	Saskatchewan	Adult	Female		Infectious/ Inflammatory/ Transmissible	Prion	Nervous System	Chronic wasting disease
177	Western Northern	N	Mule Deer	Odocoileus hemionus	2012	50.7086	-107.319	Beechy	Saskatchewan	Adult	Male	46kg	Infectious/ Inflammatory/ Transmissible	Prion	Nervous System	Chronic wasting disease
178	Western Northern	N	Mule Deer	Odocoileus hemionus	2009	50.714	-108.042	Saskatchewan Landing 167	Saskatchewan	Adult	Male	62 kgs	Infectious/ Inflammatory/ Transmissible	Prion	Nervous System	Chronic wasting disease
179	Western Northern	N	Mule Deer	Odocoileus hemionus	2018	50.721	-107.292		Saskatchewan	Adult	Male		Infectious/ Inflammatory/ Transmissible	Prion	Nervous System	Chronic wasting disease
180	Western Northern	N	Mule Deer	Odocoileus hemionus	2017	50.735	-108.758	Abbey	Saskatchewan	Adult	Female		Infectious/ Inflammatory/ Transmissible	Prion	Nervous System	Chronic wasting disease
181	Western Northern	N	Mule Deer	Odocoileus hemionus	2013	50.736	-108.653	Abbey	Saskatchewan	Adult	Male	68 kg	Infectious/ Inflammatory/ Transmissible	Prion	Nervous System	Chronic wasting disease
182	Western Northern	N	Mule Deer	Odocoileus hemionus	2019	50.7507	-109.531	Mendham	Saskatchewan	Adult	Female	46 kg	Infectious/ Inflammatory/ Transmissible	Prion	Nervous System	Chronic wasting disease
183	Western Northern	N	Mule Deer	Odocoileus hemionus	2017	50.758	-109		Saskatchewan	Adult	Male		Infectious/ Inflammatory/ Transmissible	Prion	Nervous System	Chronic wasting disease
184	Western Northern	N	Mule Deer	Odocoileus hemionus	2014	50.758	-108.654	Abbey	Saskatchewan	Adult	Male	60.86 kg	Infectious/ Inflammatory/ Transmissible	Prion	Nervous System	Chronic wasting disease
185	Western Northern	N	Mule Deer	Odocoileus hemionus	2018	50.7919	-104.979	Regina Beach	Saskatchewan	Adult	Female	50 kg	Infectious/ Inflammatory/ Transmissible	Prion	Nervous System	Chronic wasting disease
186	Western Northern	N	Mule Deer	Odocoileus hemionus	2015	50.809	-109.843	Mendham	Saskatchewan	Adult	Male	74 kg	Infectious/ Inflammatory/ Transmissible	Prion	Nervous System	Chronic wasting disease
187	Western Northern	N	Mule Deer	Odocoileus hemionus	2021	50.8337	-105.058	Sorenson's Beach	Saskatchewan	Adult	Male	50 kg	Infectious/ Inflammatory/ Transmissible	Prion	Nervous System	Chronic wasting disease
188	Western Northern	N	Mule Deer	Odocoileus hemionus	2014	50.8814	-106.903	Riverhurst	Saskatchewan	Adult	Male		Infectious/ Inflammatory/ Transmissible	Prion	Nervous System	Chronic wasting disease
189	Western Northern	N	Mule Deer	Odocoileus hemionus	2021	50.896	-109.635	Leader	Saskatchewan	Adult	Male		Infectious/ Inflammatory/ Transmissible	Prion	Nervous System	Chronic wasting disease
190	Western Northern	N	Mule Deer	Odocoileus hemionus	2020	50.91	-109.473	Leader	Saskatchewan	Adult	Male		Infectious/ Inflammatory/ Transmissible	Prion	Nervous System	Chronic wasting disease
191	Western Northern	N	Mule Deer	Odocoileus hemionus	2019	50.917	-105.5	Chamberlain	Saskatchewan	Adult	Male		Infectious/ Inflammatory/ Transmissible	Prion	Nervous System	Chronic wasting disease
192	Western Northern	N	Mule Deer	Odocoileus hemionus	2021	50.918	-108.931	Portreeve	Saskatchewan	Adult	Male		Infectious/ Inflammatory/ Transmissible	Prion	Nervous System	Chronic wasting disease
193	Western Northern	N	Mule Deer	Odocoileus hemionus	2019	50.932	-109.579	Leader	Saskatchewan	Adult	Female		Infectious/ Inflammatory/ Transmissible	Prion	Nervous System	Chronic wasting disease
194	Western Northern	N	Mule Deer	Odocoileus hemionus	2017	50.932	-107.068	Lucky Lake	Saskatchewan	Adult	Male	58kg	Infectious/ Inflammatory/ Transmissible	Prion	Nervous System	Chronic wasting disease
195	Western Northern	N	Mule Deer	Odocoileus hemionus	2020	50.94	-109.533	Leader	Saskatchewan	Adult	Male		Infectious/ Inflammatory/ Transmissible	Prion	Nervous System	Chronic wasting disease
196	Western Northern	N	Mule Deer	Odocoileus hemionus	2019	50.94	-109.498	Leader	Saskatchewan	Adult	Male		Infectious/ Inflammatory/ Transmissible	Prion	Nervous System	Chronic wasting disease
197	Western Northern	N	Mule Deer	Odocoileus hemionus	2019	50.94	-109.475	Leader	Saskatchewan	Adult	Male		Infectious/ Inflammatory/ Transmissible	Prion	Nervous System	Chronic wasting disease
198	Western Northern	N	Mule Deer	Odocoileus hemionus	2019	50.947	-109.614	Leader	Saskatchewan	Adult	Male		Infectious/ Inflammatory/ Transmissible	Prion	Nervous System	Chronic wasting disease
199	Western Northern	N	Mule Deer	Odocoileus hemionus	2020	50.954	-109.987	Kyle	Saskatchewan	Adult	Male		Infectious/ Inflammatory/ Transmissible	Prion	Nervous System	Chronic wasting disease
200	Western Northern	N	Mule Deer	Odocoileus hemionus	2020	50.954	-109.405	Leader	Saskatchewan	Adult	Male		Infectious/ Inflammatory/ Transmissible	Prion	Nervous System	Chronic wasting disease
201	Western Northern	N	Mule Deer	Odocoileus hemionus	2020	50.969	-109.359	Prelate	Saskatchewan	Adult	Male		Infectious/ Inflammatory/ Transmissible	Prion	Nervous System	Chronic wasting disease
202	Western Northern	N	Mule Deer	Odocoileus hemionus	2015	51.0047	-107.26	Beechy	Saskatchewan	Adult	Male		Infectious/ Inflammatory/ Transmissible	Prion	Nervous System	Chronic wasting disease
203	Western Northern	N	Mule Deer	Odocoileus hemionus	2019	51.013	-109.556	Vanscoy	Saskatchewan	Adult	Male		Infectious/ Inflammatory/ Transmissible	Prion	Nervous System	Chronic wasting disease
204	Western Northern	N	Mule Deer	Odocoileus hemionus	2021	51.049	-109.289	Kyle	Saskatchewan	Adult	Female	48kg	Infectious/ Inflammatory/ Transmissible	Prion	Nervous System	Chronic wasting disease
205	Western Northern	N	Mule Deer	Odocoileus hemionus	2017	51.1506	-108.757	Eston	Saskatchewan	Adult	Male		Infectious/ Inflammatory/ Transmissible	Prion	Nervous System	Chronic wasting disease
206	Western Northern	N	Mule Deer	Odocoileus hemionus	2016	51.1522	-108.75	Eston	Saskatchewan	Adult	Female		Infectious/ Inflammatory/ Transmissible	Prion	Nervous System	Chronic wasting disease
207	Western Northern	N	Mule Deer	Odocoileus hemionus	2016	51.1598	-106.82	Coteau Beach	Saskatchewan	Adult	Male	scavenged	Infectious/ Inflammatory/ Transmissible	Prion	Nervous System	Chronic wasting disease
208	Western Northern	N	Mule Deer	Odocoileus hemionus	2021	51.165	-108.591	Kyle	Saskatchewan	Adult	Male		Infectious/ Inflammatory/ Transmissible	Prion	Nervous System	Chronic wasting disease
209	Western Northern	N	Mule Deer	Odocoileus hemionus	2020	51.172	-109.405		Saskatchewan	Adult	Male		Infectious/ Inflammatory/ Transmissible	Prion	Nervous System	Chronic wasting disease
210	Western Northern	N	Mule Deer	Odocoileus hemionus	2020	51.187	-108.429	Kyle	Saskatchewan	Adult	Male		Infectious/ Inflammatory/ Transmissible	Prion	Nervous System	Chronic wasting disease
211	Western Northern	N	Mule Deer	Odocoileus hemionus	2018	51.223	-109.022	Glidden	Saskatchewan	Adult	Male		Infectious/ Inflammatory/ Transmissible	Prion	Nervous System	Chronic wasting disease
212	Western Northern	N	Mule Deer	Odocoileus hemionus	2020	51.26	-109.824	Kyle	Saskatchewan	Adult	Male	3.4 kg	Infectious/ Inflammatory/ Transmissible	Prion	Nervous System	Chronic wasting disease
213	Western Northern	N	Mule Deer	Odocoileus hemionus	2015	51.275	-108.834	Eston	Saskatchewan	Adult	Male	74 kg	Infectious/ Inflammatory/ Transmissible	Prion	Nervous System	Chronic wasting disease
214	Western Northern	N	Mule Deer	Odocoileus hemionus	2018	51.275	-108.436	Plato	Saskatchewan	Adult	Male		Infectious/ Inflammatory/ Transmissible	Prion	Nervous System	Chronic wasting disease
215	Western Northern	N	Mule Deer	Odocoileus hemionus	2021	51.3469	-105.436	Imperial	Saskatchewan	Adult	Male	68 kg	Infectious/ Inflammatory/ Transmissible	Prion	Nervous System	Chronic wasting disease
216	Western Northern	N	Mule Deer	Odocoileus hemionus	2015	51.354	-109.162	Glidden	Saskatchewan	Adult	Male		Infectious/ Inflammatory/ Transmissible	Prion	Nervous System	Chronic wasting disease
217	Western Northern	N	Mule Deer	Odocoileus hemionus	2018	51.362	-105.4	Imperial	Saskatchewan	Adult	Male	56 kg	Infectious/ Inflammatory/ Transmissible	Prion	Nervous System	Chronic wasting disease
218	Western Northern	N	Mule Deer	Odocoileus hemionus	2020	51.384	-109.995	Alsask	Saskatchewan	Adult	Male		Infectious/ Inflammatory/ Transmissible	Prion	Nervous System	Chronic wasting disease
219	Western Northern	N	Mule Deer	Odocoileus hemionus	2021	51.42	-108.998	Beadle	Saskatchewan	Adult	Male		Infectious/ Inflammatory/ Transmissible	Prion	Nervous System	Chronic wasting disease
220	Western Northern	N	Mule Deer	Odocoileus hemionus	2021	51.42	-108.424	Fiske	Saskatchewan	Adult	Male		Infectious/ Inflammatory/ Transmissible	Prion	Nervous System	Chronic wasting disease
221	Western Northern	N	Mule Deer	Odocoileus hemionus	2021	51.42	-108.424	Fiske	Saskatchewan	Adult	Male		Infectious/ Inflammatory/ Transmissible	Prion	Nervous System	Chronic wasting disease
222	Western Northern	N	Mule Deer	Odocoileus hemionus	2021	51.434	-108.951	Beadle	Saskatchewan	Adult	Male		Infectious/ Inflammatory/ Transmissible	Prion	Nervous System	Chronic wasting disease
223	Western Northern	N	Mule Deer	Odocoileus hemionus	2020	51.4746	-109.775	Kyle	Saskatchewan	Adult	Male		Infectious/ Inflammatory/ Transmissible	Prion	Nervous System	Chronic wasting disease
224	Western Northern	N	Mule Deer	Odocoileus hemionus	2016	51.4815	-107.058	Outlook	Saskatchewan	Adult	Male	56 kgs	Infectious/ Inflammatory/ Transmissible	Prion	Nervous System	Chronic wasting disease
225	Western Northern	N	Mule Deer	Odocoileus hemionus	2021	51.485	-108.905	Kyle	Saskatchewan	Adult	Female		Infectious/ Inflammatory/ Transmissible	Prion	Nervous System	Chronic wasting disease
226	Western Northern	N	Mule Deer	Odocoileus hemionus	2017	51.4874	-107.058	Outlook	Saskatchewan	Adult	Female	48kg	Infectious/ Inflammatory/ Transmissible	Prion	Nervous System	Chronic wasting disease
227	Western Northern	N	Mule Deer	Odocoileus hemionus	2019	51.4874	-107.058	Outlook	Saskatchewan	Adult	Male	70 kg	Infectious/ Inflammatory/ Transmissible	Prion	Nervous System	Chronic wasting disease
228	Western Northern	N	Mule Deer	Odocoileus hemionus	2018	51.4879	-107.055	Vanscoy	Saskatchewan	Adult	Male	52 kg	Infectious/ Inflammatory/ Transmissible	Prion	Nervous System	Chronic wasting disease
229	Western Northern	N	Mule Deer	Odocoileus hemionus	2016	51.5053	-109.318	Smiley	Saskatchewan	Adult	Female		Infectious/ Inflammatory/ Transmissible	Prion	Nervous System	Chronic wasting disease
230	Western Northern	N	Mule Deer	Odocoileus hemionus	2021	51.558	-104.802	Nokomis	Saskatchewan	Adult	Male	56 kg	Infectious/ Inflammatory/ Transmissible	Prion	Nervous System	Chronic wasting disease
231	Western Northern	N	Mule Deer	Odocoileus hemionus	2021	51.565	-108.389	Kyle	Saskatchewan	Adult	Male		Infectious/ Inflammatory/ Transmissible	Prion	Nervous System	Chronic wasting disease
232	Western Northern	N	Mule Deer	Odocoileus hemionus	2019	51.5921	-109.111	Vanscoy	Saskatchewan	Adult	Male		Infectious/ Inflammatory/ Transmissible	Prion	Nervous System	Chronic wasting disease
233	Western Northern	N	Mule Deer	Odocoileus hemionus	2019	51.6	-109.463	Kyle	Saskatchewan	Adult	Male		Infectious/ Inflammatory/ Transmissible	Prion	Nervous System	Chronic wasting disease
234	Western Northern	N	Mule Deer	Odocoileus hemionus	2020	51.6058	-108.319	Herschel	Saskatchewan	Adult	Female		Infectious/ Inflammatory/ Transmissible	Prion	Nervous System	Chronic wasting disease
235	Western Northern	N	Mule Deer	Odocoileus hemionus	2021	51.616	-109.093	Coleville	Saskatchewan	Adult	Male		Infectious/ Inflammatory/ Transmissible	Prion	Nervous System	Chronic wasting disease
236	Western Northern	N	Mule Deer	Odocoileus hemionus	2019	51.638	-106.79	Vanscoy	Saskatchewan	Adult	Female	44 kg	Infectious/ Inflammatory/ Transmissible	Prion	Nervous System	Chronic wasting disease
237	Western Northern	N	Mule Deer	Odocoileus hemionus	2022	51.6709	-105.459	Watrous	Saskatchewan	Adult	Female		Infectious/ Inflammatory/ Transmissible	Prion	Nervous System	Chronic wasting disease
238	Western Northern	N	Mule Deer	Odocoileus hemionus	2020	51.6863	-106.461	Hanley	Saskatchewan	Adult	Male		Infectious/ Inflammatory/ Transmissible	Prion	Nervous System	Chronic wasting disease
239	Western Northern	N	Mule Deer	Odocoileus hemionus	2014	51.703	-109.483	Kindersley	Saskatchewan	Adult	Male	62kg	Infectious/ Inflammatory/ Transmissible	Prion	Nervous System	Chronic wasting disease
240	Western Northern	N	Mule Deer	Odocoileus hemionus	2019	51.7112	-106.867	Vanscoy	Saskatchewan	Adult	Female	44kg	Infectious/ Inflammatory/ Transmissible	Prion	Nervous System	Chronic wasting disease
241	Western Northern	N	Mule Deer	Odocoileus hemionus	2021	51.7175	-105.432	Manitou Beach	Saskatchewan	Adult	Male	38 kg	Infectious/ Inflammatory/ Transmissible	Prion	Nervous System	Chronic wasting disease
242	Western Northern	N	Mule Deer	Odocoileus hemionus	2019	51.718	-105.447	Watrous	Saskatchewan	Adult	Female	48 kg	Infectious/ Inflammatory/ Transmissible	Prion	Nervous System	Chronic wasting disease
243	Western Northern	N	Mule Deer	Odocoileus hemionus	2019	51.733	-105.316	Manitou Beach	Saskatchewan	Adult	Male		Infectious/ Inflammatory/ Transmissible	Prion	Nervous System	Chronic wasting disease
244	Western Northern	N	Mule Deer	Odocoileus hemionus	2017	51.7338	-107.581	Harris	Saskatchewan	Adult	Male	78kg	Infectious/ Inflammatory/ Transmissible	Prion	Nervous System	Chronic wasting disease
245	Western Northern	N	Mule Deer	Odocoileus hemionus	2020	51.754	-109.531	Kyle	Saskatchewan	Adult	Female		Infectious/ Inflammatory/ Transmissible	Prion	Nervous System	Chronic wasting disease
246	Western Northern	N	Mule Deer	Odocoileus hemionus	2019	51.754	-107.132	Vanscoy	Saskatchewan	Adult	Male	50 kg	Infectious/ Inflammatory/ Transmissible	Prion	Nervous System	Chronic wasting disease
247	Western Northern	N	Mule Deer	Odocoileus hemionus	2020	51.7671	-105.747	Young	Saskatchewan	Adult	Male	58 kg	Infectious/ Inflammatory/ Transmissible	Prion	Nervous System	Chronic wasting disease
248	Western Northern	N	Mule Deer	Odocoileus hemionus	2020	51.795	-106.978		Saskatchewan	Adult	Female	46 kg	Infectious/ Inflammatory/ Transmissible	Prion	Nervous System	Chronic wasting disease
249	Western Northern	N	Mule Deer	Odocoileus hemionus	2014	51.8422	-108.745	Dodsland	Saskatchewan	Adult	Male	80 kg	Infectious/ Inflammatory/ Transmissible	Prion	Nervous System	Chronic wasting disease
250	Western Northern	N	Mule Deer	Odocoileus hemionus	2020	51.856	-108.644	Kyle	Saskatchewan	Adult	Male		Infectious/ Inflammatory/ Transmissible	Prion	Nervous System	Chronic wasting disease
251	Western Northern	N	Mule Deer	Odocoileus hemionus	2018	51.863	-105.281	Guernsey	Saskatchewan	Adult	Male		Infectious/ Inflammatory/ Transmissible	Prion	Nervous System	Chronic wasting disease
252	Western Northern	N	Mule Deer	Odocoileus hemionus	2020	51.9061	-106.401	Clavet	Saskatchewan	Adult	Male	80 kg	Infectious/ Inflammatory/ Transmissible	Prion	Nervous System	Chronic wasting disease
253	Western Northern	N	Mule Deer	Odocoileus hemionus	2020	51.929	-109.164	Kyle	Saskatchewan	Adult	Male		Infectious/ Inflammatory/ Transmissible	Prion	Nervous System	Chronic wasting disease
254	Western Northern	N	Mule Deer	Odocoileus hemionus	2018	51.9435	-106.551	Clavet	Saskatchewan	Adult	Male	70kg	Infectious/ Inflammatory/ Transmissible	Prion	Nervous System	Chronic wasting disease
255	Western Northern	N	Mule Deer	Odocoileus hemionus	2018	51.95	-108.964	Kerrobert	Saskatchewan	Adult	Male		Infectious/ Inflammatory/ Transmissible	Prion	Nervous System	Chronic wasting disease
256	Western Northern	N	Mule Deer	Odocoileus hemionus	2019	51.9729	-106.712	Clavet	Saskatchewan	Adult	Male	83 kg	Infectious/ Inflammatory/ Transmissible	Prion	Nervous System	Chronic wasting disease
257	Western Northern	N	Mule Deer	Odocoileus hemionus	2021	51.9772	-106.685	Beaver Creek	Saskatchewan	Adult	Female	44 kg	Infectious/ Inflammatory/ Transmissible	Prion	Nervous System	Chronic wasting disease
258	Western Northern	N	Mule Deer	Odocoileus hemionus	2020	51.994	-103.559	Kylemore	Saskatchewan	Adult	Female	2.6 kg	Infectious/ Inflammatory/ Transmissible	Prion	Nervous System	Chronic wasting disease
259	Western Northern	N	Mule Deer	Odocoileus hemionus	2020	52.009	-108.747		Saskatchewan	Adult	Male	56 kg	Infectious/ Inflammatory/ Transmissible	Prion	Nervous System	Chronic wasting disease
260	Western Northern	N	Mule Deer	Odocoileus hemionus	2019	52.009	-107.949	Biggar	Saskatchewan	Adult	Male	56 kg	Infectious/ Inflammatory/ Transmissible	Prion	Nervous System	Chronic wasting disease
261	Western Northern	N	Mule Deer	Odocoileus hemionus	2021	52.0199	-106.433	Clavet	Saskatchewan	Adult	Male	68 kg	Infectious/ Inflammatory/ Transmissible	Prion	Nervous System	Chronic wasting disease
262	Western Northern	N	Mule Deer	Odocoileus hemionus	2021	52.0527	-107.973	Biggar	Saskatchewan	Adult	Male	52 kg	Infectious/ Inflammatory/ Transmissible	Prion	Nervous System	Chronic wasting disease
263	Western Northern	N	Mule Deer	Odocoileus hemionus	2019	52.097	-108.383	Landis	Saskatchewan	Adult	Male	66.0kg	Infectious/ Inflammatory/ Transmissible	Prion	Nervous System	Chronic wasting disease
264	Western Northern	N	Mule Deer	Odocoileus hemionus	2017	52.139	-109.247	Luseland	Saskatchewan	Adult	Female		Infectious/ Inflammatory/ Transmissible	Prion	Nervous System	Chronic wasting disease
265	Western Northern	N	Mule Deer	Odocoileus hemionus	2021	52.314	-105.272	Fulda	Saskatchewan	Adult	Female	42.0 kg	Infectious/ Inflammatory/ Transmissible	Prion	Nervous System	Chronic wasting disease
266	Western Northern	N	Mule Deer	Odocoileus hemionus	2020	52.3142	-107.174	Borden	Saskatchewan	Adult	Male	86 kg	Infectious/ Inflammatory/ Transmissible	Prion	Nervous System	Chronic wasting disease
267	Western Northern	N	Mule Deer	Odocoileus hemionus	2020	52.3143	-106.832	Dalmeny	Saskatchewan	Adult	Female	46 kg	Infectious/ Inflammatory/ Transmissible	Prion	Nervous System	Chronic wasting disease
268	Western Northern	N	Mule Deer	Odocoileus hemionus	2022	52.315	-104.513	Spalding	Saskatchewan	Adult	Male		Infectious/ Inflammatory/ Transmissible	Prion	Nervous System	Chronic wasting disease
269	Western Northern	N	Mule Deer	Odocoileus hemionus	2022	52.315	-104.513	Spalding	Saskatchewan	Adult	Male		Infectious/ Inflammatory/ Transmissible	Prion	Nervous System	Chronic wasting disease
270	Western Northern	N	Mule Deer	Odocoileus hemionus	2021	52.431	-104.459	Naicam	Saskatchewan	Adult	Male	64 kg	Infectious/ Inflammatory/ Transmissible	Prion	Nervous System	Chronic wasting disease
271	Western Northern	N	Mule Deer	Odocoileus hemionus	2012	52.445	-108.888		Saskatchewan	Adult	Male	52 kg	Infectious/ Inflammatory/ Transmissible	Prion	Nervous System	Chronic wasting disease
272	Western Northern	N	Mule Deer	Odocoileus hemionus	2022	52.5209	-106.44	Hague	Saskatchewan	Adult	Male	62 kg	Infectious/ Inflammatory/ Transmissible	Prion	Nervous System	Chronic wasting disease
273	Western Northern	N	Mule Deer	Odocoileus hemionus	2020	52.591	-105.956	Alvena	Saskatchewan	Adult	Male		Infectious/ Inflammatory/ Transmissible	Prion	Nervous System	Chronic wasting disease
274	Western Northern	N	Mule Deer	Odocoileus hemionus	2020	52.6028	-106.146	Alvena	Saskatchewan	Adult	Male	70 kg	Infectious/ Inflammatory/ Transmissible	Prion	Nervous System	Chronic wasting disease
275	Western Northern	N	Mule Deer	Odocoileus hemionus	2019	52.642	-102.876	Weekes	Saskatchewan	Adult	Male	50 kg	Infectious/ Inflammatory/ Transmissible	Prion	Nervous System	Chronic wasting disease
276	Western Northern	N	Mule Deer	Odocoileus hemionus	2021	52.676	-105.703	Wakaw	Saskatchewan	Adult	Male	70 kg	Infectious/ Inflammatory/ Transmissible	Prion	Nervous System	Chronic wasting disease
277	Western Northern	N	Mule Deer	Odocoileus hemionus	2022	52.7068	-108.377	Battleford	Saskatchewan	Adult	Male	50 kg	Infectious/ Inflammatory/ Transmissible	Prion	Nervous System	Chronic wasting disease
278	Western Northern	N	Mule Deer	Odocoileus hemionus	2022	52.729	-107.655	Richard	Saskatchewan	Adult	Female	50 kg	Infectious/ Inflammatory/ Transmissible	Prion	Nervous System	Chronic wasting disease
279	Western Northern	N	Mule Deer	Odocoileus hemionus	2020	52.766	-107.498	Speers	Saskatchewan	Adult	Female	48 kg	Infectious/ Inflammatory/ Transmissible	Prion	Nervous System	Chronic wasting disease
280	Western Northern	N	Mule Deer	Odocoileus hemionus	2021	52.7765	-108.297	North Battleford	Saskatchewan	Adult	Male		Infectious/ Inflammatory/ Transmissible	Prion	Nervous System	Chronic wasting disease
281	Western Northern	N	Mule Deer	Odocoileus hemionus	2018	52.7813	-105.149	Meskanaw	Saskatchewan	Adult	Male		Infectious/ Inflammatory/ Transmissible	Prion	Nervous System	Chronic wasting disease
282	Western Northern	N	Mule Deer	Odocoileus hemionus	2021	52.7882	-107.075	Krydor	Saskatchewan	Adult	Male		Infectious/ Inflammatory/ Transmissible	Prion	Nervous System	Chronic wasting disease
283	Western Northern	N	Mule Deer	Odocoileus hemionus	2009	52.81	-108.272	Saskatoon	Saskatchewan	Unknown	Male	72kg	Infectious/ Inflammatory/ Transmissible	Prion	Nervous System	Chronic wasting disease		dermatomycosis (ringworm)
284	Western Northern	N	Mule Deer	Odocoileus hemionus	2021	52.824	-108.163	Battleford	Saskatchewan	Adult	Male		Infectious/ Inflammatory/ Transmissible	Prion	Nervous System	Chronic wasting disease
285	Western Northern	N	Mule Deer	Odocoileus hemionus	2022	52.8275	-106.633		Saskatchewan	Adult	Male	72kg	Infectious/ Inflammatory/ Transmissible	Prion	Nervous System	Chronic wasting disease		liver fluke - unknown
286	Western Northern	N	Mule Deer	Odocoileus hemionus	2020	52.871	-106.436	Carlton	Saskatchewan	Adult	Female	42 kg	Infectious/ Inflammatory/ Transmissible	Prion	Nervous System	Chronic wasting disease
287	Western Northern	N	Mule Deer	Odocoileus hemionus	2013	52.882	-109.832	Marsden	Saskatchewan	Adult	Female		Infectious/ Inflammatory/ Transmissible	Prion	Nervous System	Chronic wasting disease
288	Western Northern	N	Mule Deer	Odocoileus hemionus	2021	52.918	-107.861	Mayfair	Saskatchewan	Adult	Male		Infectious/ Inflammatory/ Transmissible	Prion	Nervous System	Chronic wasting disease
289	Western Northern	N	Mule Deer	Odocoileus hemionus	2020	52.984	-109.833	Lone Rock	Saskatchewan	Adult	Male		Infectious/ Inflammatory/ Transmissible	Prion	Nervous System	Chronic wasting disease
290	Western Northern	N	Mule Deer	Odocoileus hemionus	2022	53.005	-105.348	Birch Hills	Saskatchewan	Adult	Female		Infectious/ Inflammatory/ Transmissible	Prion	Nervous System	Chronic wasting disease
291	Western Northern	N	Mule Deer	Odocoileus hemionus	2017	53.012	-103.728	Arborfield	Saskatchewan	Adult	Male		Infectious/ Inflammatory/ Transmissible	Prion	Nervous System	Chronic wasting disease
292	Western Northern	N	Mule Deer	Odocoileus hemionus	2018	53.0343	-109.473	Waseca	Saskatchewan	Adult	Male		Infectious/ Inflammatory/ Transmissible	Prion	Nervous System	Chronic wasting disease
293	Western Northern	N	Mule Deer	Odocoileus hemionus	2019	53.0361	-104.538	Fairy Glen	Saskatchewan	Adult	Female	48 kg	Infectious/ Inflammatory/ Transmissible	Prion	Nervous System	Chronic wasting disease		P Tenuis - Suspected
294	Western Northern	N	Mule Deer	Odocoileus hemionus	2019	53.042	-105.276	Weldon	Saskatchewan	Adult	Female	44 kg	Infectious/ Inflammatory/ Transmissible	Prion	Nervous System	Chronic wasting disease
295	Western Northern	N	Mule Deer	Odocoileus hemionus	2018	53.071	-105.141	Weldon	Saskatchewan	Adult	Male		Infectious/ Inflammatory/ Transmissible	Prion	Nervous System	Chronic wasting disease
296	Western Northern	N	Mule Deer	Odocoileus hemionus	2019	53.078	-103.776	Zenon Park	Saskatchewan	Adult	Male		Infectious/ Inflammatory/ Transmissible	Prion	Nervous System	Chronic wasting disease
297	Western Northern	N	Mule Deer	Odocoileus hemionus	2021	53.1	-105.007	Weldon	Saskatchewan	Adult	Female	44 kg	Infectious/ Inflammatory/ Transmissible	Prion	Nervous System	Chronic wasting disease
298	Western Northern	N	Mule Deer	Odocoileus hemionus	2021	53.187	-109.827	Marshall	Saskatchewan	Adult	Female		Infectious/ Inflammatory/ Transmissible	Prion	Nervous System	Chronic wasting disease
299	Western Northern	N	Mule Deer	Odocoileus hemionus	2014	53.196	-104.033	Pontrillas,SK	Saskatchewan	Adult	Female	56 kg	Infectious/ Inflammatory/ Transmissible	Prion	Nervous System	Chronic wasting disease
300	Western Northern	N	Mule Deer	Odocoileus hemionus	2020	53.224	-103.777	Aylsham	Saskatchewan	Adult	Female	50 kg	Infectious/ Inflammatory/ Transmissible	Prion	Nervous System	Chronic wasting disease
301	Western Northern	N	Mule Deer	Odocoileus hemionus	2012	53.3351	-104.014	Nipawin	Saskatchewan	Adult	Female	42 kg (no legs)	Infectious/ Inflammatory/ Transmissible	Prion	Nervous System	Chronic wasting disease		Cysticercus tenuicollis	dermatomycosis (ringworm)
302	Western Northern	N	Mule Deer	Odocoileus hemionus	2013	53.3624	-104.013	Nipawin	Saskatchewan	Adult	Female	42 kg	Infectious/ Inflammatory/ Transmissible	Prion	Nervous System	Chronic wasting disease
303	Western Northern	N	Mule Deer	Odocoileus hemionus	2021	53.3645	-107.517	Spiritwood	Saskatchewan	Adult	Male	70kg	Infectious/ Inflammatory/ Transmissible	Prion	Nervous System	Chronic wasting disease
304	Western Northern	N	Mule Deer	Odocoileus hemionus	2021	53.398	-109.993	Marshall	Saskatchewan	Adult	Male		Infectious/ Inflammatory/ Transmissible	Prion	Nervous System	Chronic wasting disease
305	Western Northern	N	Elk	Cervus canadensis	2016	53.136	-103.447	Arborfield	Saskatchewan	Adult	Female	142 kg	Infectious/ Inflammatory/ Transmissible	Prion	Nervous System	Chronic wasting disease
306	Western Northern	N	White-Tailed Deer	Odocoileus virginianus	2021	49.514	-108.82	Eastend	Saskatchewan	Adult	Female		Infectious/ Inflammatory/ Transmissible	Prion	Nervous System	Chronic wasting disease		Neoplasia - Low Grade Papillary Nasopharyngeal Adenocarcinoma
307	Western Northern	N	White-Tailed Deer	Odocoileus virginianus	2022	49.709	-109.647		Saskatchewan	Adult	Male	44.0 kg	Infectious/ Inflammatory/ Transmissible	Prion	Nervous System	Chronic wasting disease
308	Western Northern	N	White-Tailed Deer	Odocoileus virginianus	2022	49.833	-108.948	Edgell	Saskatchewan	Adult	Male	64 kg	Infectious/ Inflammatory/ Transmissible	Prion	Nervous System	Chronic wasting disease
309	Western Northern	N	White-Tailed Deer	Odocoileus virginianus	2017	49.898	-105.572		Saskatchewan	Adult	Female	38 kg	Infectious/ Inflammatory/ Transmissible	Prion	Nervous System	Chronic wasting disease
310	Western Northern	N	White-Tailed Deer	Odocoileus virginianus	2021	50.2221	-109.63	Golden Prairie	Saskatchewan	Adult	Female	44 kg	Infectious/ Inflammatory/ Transmissible	Prion	Nervous System	Chronic wasting disease
311	Western Northern	N	White-Tailed Deer	Odocoileus virginianus	2018	50.343	-107.786	Swift Current	Saskatchewan	Adult	Female	40 kg	Infectious/ Inflammatory/ Transmissible	Prion	Nervous System	Chronic wasting disease
312	Western Northern	N	White-Tailed Deer	Odocoileus virginianus	2014	50.3596	-107.593	Waldeck	Saskatchewan	Adult	Male	54 kg	Infectious/ Inflammatory/ Transmissible	Prion	Nervous System	Chronic wasting disease
313	Western Northern	N	White-Tailed Deer	Odocoileus virginianus	2022	50.437	-109.482	Fox Valley	Saskatchewan	Adult	Female		Infectious/ Inflammatory/ Transmissible	Prion	Nervous System	Chronic wasting disease
314	Western Northern	N	White-Tailed Deer	Odocoileus virginianus	2021	50.546	-107.684	Stewart Valley	Saskatchewan	Adult	Male		Infectious/ Inflammatory/ Transmissible	Prion	Nervous System	Chronic wasting disease
315	Western Northern	N	White-Tailed Deer	Odocoileus virginianus	2018	50.728	-107.522	Beechy	Saskatchewan	Unknown	Male		Infectious/ Inflammatory/ Transmissible	Prion	Nervous System	Chronic wasting disease
316	Western Northern	N	White-Tailed Deer	Odocoileus virginianus	2019	50.7345	-108.761	Abbey	Saskatchewan	Adult	Male		Infectious/ Inflammatory/ Transmissible	Prion	Nervous System	Chronic wasting disease
317	Western Northern	N	White-Tailed Deer	Odocoileus virginianus	2017	50.751	-107.973	Kyle	Saskatchewan	Adult	Male		Infectious/ Inflammatory/ Transmissible	Prion	Nervous System	Chronic wasting disease
318	Western Northern	N	White-Tailed Deer	Odocoileus virginianus	2021	50.786	-104.807	Silton	Saskatchewan	Adult	Male		Infectious/ Inflammatory/ Transmissible	Prion	Nervous System	Chronic wasting disease		nasal bots
319	Western Northern	N	White-Tailed Deer	Odocoileus virginianus	2009	50.889	-107.707		Saskatchewan	Unknown	Male	42kg	Infectious/ Inflammatory/ Transmissible	Prion	Nervous System	Chronic wasting disease
320	Western Northern	N	White-Tailed Deer	Odocoileus virginianus	2020	50.9353	-109.819	Estuary	Saskatchewan	Adult	Male		Infectious/ Inflammatory/ Transmissible	Prion	Nervous System	Chronic wasting disease
321	Western Northern	N	White-Tailed Deer	Odocoileus virginianus	2020	50.947	-109.987	Kyle	Saskatchewan	Adult	Female	52kg	Infectious/ Inflammatory/ Transmissible	Prion	Nervous System	Chronic wasting disease
322	Western Northern	N	White-Tailed Deer	Odocoileus virginianus	2020	50.947	-108.51	White Bear	Saskatchewan	Adult	Male		Infectious/ Inflammatory/ Transmissible	Prion	Nervous System	Chronic wasting disease
323	Western Northern	N	White-Tailed Deer	Odocoileus virginianus	2019	50.976	-109.533	Vanscoy	Saskatchewan	Adult	Male		Infectious/ Inflammatory/ Transmissible	Prion	Nervous System	Chronic wasting disease
324	Western Northern	N	White-Tailed Deer	Odocoileus virginianus	2011	51.0061	-107.175	Lucky Lake	Saskatchewan	Unknown	Male		Infectious/ Inflammatory/ Transmissible	Prion	Nervous System	Chronic wasting disease
325	Western Northern	N	White-Tailed Deer	Odocoileus virginianus	2018	51.078	-109.58	Leader	Saskatchewan	Adult	Male	60 kg	Infectious/ Inflammatory/ Transmissible	Prion	Nervous System	Chronic wasting disease
326	Western Northern	N	White-Tailed Deer	Odocoileus virginianus	2020	51.0813	-107.428	Beechy	Saskatchewan	Adult	Female		Infectious/ Inflammatory/ Transmissible	Prion	Nervous System	Chronic wasting disease
327	Western Northern	N	White-Tailed Deer	Odocoileus virginianus	2016	51.0959	-106.981	Birsay	Saskatchewan	Adult	Male	58kg (front left leg missing)	Infectious/ Inflammatory/ Transmissible	Prion	Nervous System	Chronic wasting disease
328	Western Northern	N	White-Tailed Deer	Odocoileus virginianus	2017	51.1029	-108.757	Eston	Saskatchewan	Adult	Female		Infectious/ Inflammatory/ Transmissible	Prion	Nervous System	Chronic wasting disease
329	Western Northern	N	White-Tailed Deer	Odocoileus virginianus	2021	51.4197	-105.235	Simpson	Saskatchewan	Adult	Male		Infectious/ Inflammatory/ Transmissible	Prion	Nervous System	Chronic wasting disease
330	Western Northern	N	White-Tailed Deer	Odocoileus virginianus	2020	51.529	-105.282	Nokomis	Saskatchewan	Adult	Male	66 kg	Infectious/ Inflammatory/ Transmissible	Prion	Nervous System	Chronic wasting disease
331	Western Northern	N	White-Tailed Deer	Odocoileus virginianus	2021	51.6784	-105.404	Manitou Beach	Saskatchewan	Adult	Female		Infectious/ Inflammatory/ Transmissible	Prion	Nervous System	Chronic wasting disease
332	Western Northern	N	White-Tailed Deer	Odocoileus virginianus	2020	51.6963	-107.142	Kyle	Saskatchewan	Adult	Male	54 kg	Infectious/ Inflammatory/ Transmissible	Prion	Nervous System	Chronic wasting disease
333	Western Northern	N	White-Tailed Deer	Odocoileus virginianus	2022	51.922	-107.05	Delisle	Saskatchewan	Adult	Male	48 kg	Infectious/ Inflammatory/ Transmissible	Prion	Nervous System	Chronic wasting disease
334	Western Northern	N	White-Tailed Deer	Odocoileus virginianus	2016	51.929	-108.267		Saskatchewan	Adult	Male	50 kg	Infectious/ Inflammatory/ Transmissible	Prion	Nervous System	Chronic wasting disease
335	Western Northern	N	White-Tailed Deer	Odocoileus virginianus	2021	51.929	-108.267	Duperow	Saskatchewan	Adult	Male		Infectious/ Inflammatory/ Transmissible	Prion	Nervous System	Chronic wasting disease
336	Western Northern	N	White-Tailed Deer	Odocoileus virginianus	2017	51.929	-103.489		Saskatchewan	Adult	Male		Infectious/ Inflammatory/ Transmissible	Prion	Nervous System	Chronic wasting disease
337	Western Northern	N	White-Tailed Deer	Odocoileus virginianus	2020	51.987	-105.236	Burr	Saskatchewan	Adult	Male		Infectious/ Inflammatory/ Transmissible	Prion	Nervous System	Chronic wasting disease
338	Western Northern	N	White-Tailed Deer	Odocoileus virginianus	2021	52.0002	-104.739	Leroy	Saskatchewan	Adult	Male	50 kg	Infectious/ Inflammatory/ Transmissible	Prion	Nervous System	Chronic wasting disease
339	Western Northern	N	White-Tailed Deer	Odocoileus virginianus	2022	52.104	-104.715	Englefeld	Saskatchewan	Adult	Female		Infectious/ Inflammatory/ Transmissible	Prion	Nervous System	Chronic wasting disease
340	Western Northern	N	White-Tailed Deer	Odocoileus virginianus	2020	52.104	-103.75	Hendon	Saskatchewan	Adult	Female	44 kg	Infectious/ Inflammatory/ Transmissible	Prion	Nervous System	Chronic wasting disease
341	Western Northern	N	White-Tailed Deer	Odocoileus virginianus	2020	52.174	-107.206	Asquith	Saskatchewan	Adult	Female		Infectious/ Inflammatory/ Transmissible	Prion	Nervous System	Chronic wasting disease
342	Western Northern	N	White-Tailed Deer	Odocoileus virginianus	2021	52.176	-108.342	Landis	Saskatchewan	Adult	Female		Infectious/ Inflammatory/ Transmissible	Prion	Nervous System	Chronic wasting disease
343	Western Northern	N	White-Tailed Deer	Odocoileus virginianus	2022	52.191	-107.236	Asquith	Saskatchewan	Adult	Female	54kg	Infectious/ Inflammatory/ Transmissible	Prion	Nervous System	Chronic wasting disease
344	Western Northern	N	White-Tailed Deer	Odocoileus virginianus	2021	52.598	-104.675	Pleasantdale	Saskatchewan	Adult	Female		Infectious/ Inflammatory/ Transmissible	Prion	Nervous System	Chronic wasting disease
345	Western Northern	N	White-Tailed Deer	Odocoileus virginianus	2021	52.6318	-104.892	Saint Brieux	Saskatchewan	Adult	Female	52kg	Infectious/ Inflammatory/ Transmissible	Prion	Nervous System	Chronic wasting disease
346	Western Northern	N	White-Tailed Deer	Odocoileus virginianus	2021	52.6384	-104.889	Saint Brieux	Saskatchewan	Adult	Male		Infectious/ Inflammatory/ Transmissible	Prion	Nervous System	Chronic wasting disease
347	Western Northern	N	White-Tailed Deer	Odocoileus virginianus	2021	52.671	-104.501	Pleasantdale	Saskatchewan	Adult	Male		Infectious/ Inflammatory/ Transmissible	Prion	Nervous System	Chronic wasting disease
348	Western Northern	N	White-Tailed Deer	Odocoileus virginianus	2019	52.72	-104.546	Melfort	Saskatchewan	Adult	Male	48kg	Infectious/ Inflammatory/ Transmissible	Prion	Nervous System	Chronic wasting disease
349	Western Northern	N	White-Tailed Deer	Odocoileus virginianus	2022	52.722	-104.549	Melfort	Saskatchewan	Adult	Male	~50kg	Infectious/ Inflammatory/ Transmissible	Prion	Nervous System	Chronic wasting disease		P tenuis - incidental
350	Western Northern	N	White-Tailed Deer	Odocoileus virginianus	2022	52.846	-103.307	Mistatim	Saskatchewan	Unknown	Female		Infectious/ Inflammatory/ Transmissible	Prion	Nervous System	Chronic wasting disease
351	Western Northern	N	White-Tailed Deer	Odocoileus virginianus	2020	52.8474	-104.049	Tisdale	Saskatchewan	Adult	Male		Infectious/ Inflammatory/ Transmissible	Prion	Nervous System	Chronic wasting disease
352	Western Northern	N	White-Tailed Deer	Odocoileus virginianus	2022	52.8635	-104.594	Melfort	Saskatchewan	Adult	Female	46kg	Infectious/ Inflammatory/ Transmissible	Prion	Nervous System	Chronic wasting disease
353	Western Northern	N	White-Tailed Deer	Odocoileus virginianus	2021	52.8683	-104.593	Melfort	Saskatchewan	Adult	Male	62 kg	Infectious/ Inflammatory/ Transmissible	Prion	Nervous System	Chronic wasting disease
354	Western Northern	N	White-Tailed Deer	Odocoileus virginianus	2020	52.9353	-107.866	Whitkow	Saskatchewan	Adult	Female		Infectious/ Inflammatory/ Transmissible	Prion	Nervous System	Chronic wasting disease
355	Western Northern	N	White-Tailed Deer	Odocoileus virginianus	2022	53.042	-104.751	North Star	Saskatchewan	Adult	Male	52 kg	Infectious/ Inflammatory/ Transmissible	Prion	Nervous System	Chronic wasting disease
356	Western Northern	N	White-Tailed Deer	Odocoileus virginianus	2018	53.1	-103.898	Zenon Park	Saskatchewan	Adult	Male		Infectious/ Inflammatory/ Transmissible	Prion	Nervous System	Chronic wasting disease
357	Western Northern	N	White-Tailed Deer	Odocoileus virginianus	2010	53.144	-103.52		Saskatchewan	Adult	Male	44 kg	Infectious/ Inflammatory/ Transmissible	Prion	Nervous System	Chronic wasting disease
358	Western Northern	N	White-Tailed Deer	Odocoileus virginianus	2022	53.151	-104.179	Ratner	Saskatchewan	Adult	Female	64kg	Infectious/ Inflammatory/ Transmissible	Prion	Nervous System	Chronic wasting disease
359	Western Northern	N	White-Tailed Deer	Odocoileus virginianus	2016	53.173	-103.362	Carrot River	Saskatchewan	Adult	Female		Infectious/ Inflammatory/ Transmissible	Prion	Nervous System	Chronic wasting disease
360	Western Northern	N	White-Tailed Deer	Odocoileus virginianus	2021	53.202	-104.338	Murphy Creek	Saskatchewan	Adult	Female		Infectious/ Inflammatory/ Transmissible	Prion	Nervous System	Chronic wasting disease
361	Western Northern	N	White-Tailed Deer	Odocoileus virginianus	2021	53.238	-103.813	Aylsham	Saskatchewan	Adult	Female		Infectious/ Inflammatory/ Transmissible	Prion	Nervous System	Chronic wasting disease
362	Western Northern	N	White-Tailed Deer	Odocoileus virginianus	2021	53.253	-103.557	Carrot River	Saskatchewan	Adult	Male		Infectious/ Inflammatory/ Transmissible	Prion	Nervous System	Chronic wasting disease
363	Western Northern	N	White-Tailed Deer	Odocoileus virginianus	2018	53.2602	-103.301	Carrot River	Saskatchewan	Adult	Female		Infectious/ Inflammatory/ Transmissible	Prion	Nervous System	Chronic wasting disease
364	Western Northern	N	White-Tailed Deer	Odocoileus virginianus	2021	53.2788	-104.029	Codette	Saskatchewan	Adult	Male		Infectious/ Inflammatory/ Transmissible	Prion	Nervous System	Chronic wasting disease
365	Western Northern	N	White-Tailed Deer	Odocoileus virginianus	2022	53.2794	-103.584	Carrot River	Saskatchewan	Adult	Female		Infectious/ Inflammatory/ Transmissible	Prion	Nervous System	Chronic wasting disease
366	Western Northern	N	White-Tailed Deer	Odocoileus virginianus	2021	53.289	-104.021	Codette	Saskatchewan	Adult	Female		Infectious/ Inflammatory/ Transmissible	Prion	Nervous System	Chronic wasting disease
367	Western Northern	N	White-Tailed Deer	Odocoileus virginianus	2020	53.307	-108.066	Medstead	Saskatchewan	Adult	Female	~ 45 kg	Infectious/ Inflammatory/ Transmissible	Prion	Nervous System	Chronic wasting disease
368	Western Northern	N	White-Tailed Deer	Odocoileus virginianus	2018	53.333	-103.594	Carrot River	Saskatchewan	Unknown	Male		Infectious/ Inflammatory/ Transmissible	Prion	Nervous System	Chronic wasting disease
369	Western Northern	N	White-Tailed Deer	Odocoileus virginianus	2015	53.3547	-103.588	Carrot River	Saskatchewan	Adult	Female		Infectious/ Inflammatory/ Transmissible	Prion	Nervous System	Chronic wasting disease
370	Western Northern	N	White-Tailed Deer	Odocoileus virginianus	2011	53.3572	-104.019	Nipawin	Saskatchewan	Adult	Female	42 kgs	Infectious/ Inflammatory/ Transmissible	Prion	Nervous System	Chronic wasting disease
371	Western Northern	N	White-Tailed Deer	Odocoileus virginianus	2021	53.361	-109.68	Marshall	Saskatchewan	Adult	Male		Infectious/ Inflammatory/ Transmissible	Prion	Nervous System	Chronic wasting disease
372	Western Northern	N	White-Tailed Deer	Odocoileus virginianus	2018	53.3624	-104.013	Nipawin	Saskatchewan	Adult	Female		Infectious/ Inflammatory/ Transmissible	Prion	Nervous System	Chronic wasting disease
373	Western Northern	N	White-Tailed Deer	Odocoileus virginianus	2018	53.3624	-104.013	Nipawin	Saskatchewan	Adult	Female		Infectious/ Inflammatory/ Transmissible	Prion	Nervous System	Chronic wasting disease
374	Western Northern	N	White-Tailed Deer	Odocoileus virginianus	2014	53.3705	-103.994	Nipawin	Saskatchewan	Adult	Female		Infectious/ Inflammatory/ Transmissible	Prion	Nervous System	Chronic wasting disease
375	Western Northern	N	White-Tailed Deer	Odocoileus virginianus	2014	53.371	-104.191	Nipawin	Saskatchewan	Adult	Male	58 kg	Infectious/ Inflammatory/ Transmissible	Prion	Nervous System	Chronic wasting disease
376	Western Northern	N	White-Tailed Deer	Odocoileus virginianus	2005	53.415	-104.167		Saskatchewan	Adult	Male		Infectious/ Inflammatory/ Transmissible	Prion	Nervous System	Chronic wasting disease
377	Western Northern	N	White-Tailed Deer	Odocoileus virginianus	2016	53.449	-104.554	Choiceland	Saskatchewan	Adult	Female	44g	Infectious/ Inflammatory/ Transmissible	Prion	Nervous System	Chronic wasting disease
378	Western Northern	N	White-Tailed Deer	Odocoileus virginianus	2009	53.4528	-104.087	White Fox	Saskatchewan	Adult	Male	33 kg (some viscera missing)	Infectious/ Inflammatory/ Transmissible	Prion	Nervous System	Chronic wasting disease
379	Western Northern	N	White-Tailed Deer	Odocoileus virginianus	2012	53.471	-104.063	White Fox	Saskatchewan	Adult	Male	50 kg	Infectious/ Inflammatory/ Transmissible	Prion	Nervous System	Chronic wasting disease
380	Western Northern	N	White-Tailed Deer	Odocoileus virginianus	2009	53.507	-104.051	Love	Saskatchewan	Unknown	Male		Infectious/ Inflammatory/ Transmissible	Prion	Nervous System	Chronic wasting disease
381	Western Northern	N	White-Tailed Deer	Odocoileus virginianus	2021	53.5176	-103.741	Tobin Lake	Saskatchewan	Adult	Female		Infectious/ Inflammatory/ Transmissible	Prion	Nervous System	Chronic wasting disease
382	Western Northern	N	White-Tailed Deer	Odocoileus virginianus	2014	53.5357	-104.168	Love	Saskatchewan	Adult	Female	46 kg	Infectious/ Inflammatory/ Transmissible	Prion	Nervous System	Chronic wasting disease
383	Western Northern	N	White-Tailed Deer	Odocoileus virginianus	2014	53.536	-104.17	Love, SK	Saskatchewan	Adult	Female		Infectious/ Inflammatory/ Transmissible	Prion	Nervous System	Chronic wasting disease
384	Western Northern	N	White-Tailed Deer	Odocoileus virginianus	2014	53.5373	-104.171	Love	Saskatchewan	Adult	Female		Infectious/ Inflammatory/ Transmissible	Prion	Nervous System	Chronic wasting disease
385	Western Northern	N	White-Tailed Deer	Odocoileus virginianus	2020	53.573	-104.555	Choiceland	Saskatchewan	Adult	Male		Infectious/ Inflammatory/ Transmissible	Prion	Nervous System	Chronic wasting disease
386	Western Northern	N	White-Tailed Deer	Odocoileus virginianus	2019	53.573	-104.076	Love	Saskatchewan	Adult	Female		Infectious/ Inflammatory/ Transmissible	Prion	Nervous System	Chronic wasting disease
387	Western Northern	N	White-Tailed Deer	Odocoileus virginianus	2020	53.58	-104.555	Choiceland	Saskatchewan	Adult	Male		Infectious/ Inflammatory/ Transmissible	Prion	Nervous System	Chronic wasting disease
388	Western Northern	N	White-Tailed Deer	Odocoileus virginianus	2021	53.632	-109.157	Saint Walburg	Saskatchewan	Adult	Male		Infectious/ Inflammatory/ Transmissible	Prion	Nervous System	Chronic wasting disease
389	Western Northern	N	White-Tailed Deer	Odocoileus virginianus	2021	53.639	-109.489	Kilronan	Saskatchewan	Adult	Male	54 kg	Infectious/ Inflammatory/ Transmissible	Prion	Nervous System	Chronic wasting disease
390	Western Northern	N	White-Tailed Deer	Odocoileus virginianus	2021	53.642	-104.081	White Fox	Saskatchewan	Adult	Male		Infectious/ Inflammatory/ Transmissible	Prion	Nervous System	Chronic wasting disease
391	Western Northern	N	White-Tailed Deer	Odocoileus virginianus	2021	53.6529	-104.253	Torch River	Saskatchewan	Adult	Female		Infectious/ Inflammatory/ Transmissible	Prion	Nervous System	Chronic wasting disease
392	Western Northern	N	White-Tailed Deer	Odocoileus virginianus	2022	53.6673	-104.072	Torch River	Saskatchewan	Adult	Male		Infectious/ Inflammatory/ Transmissible	Prion	Nervous System	Chronic wasting disease
393	Western Northern	N	White-Tailed Deer	Odocoileus virginianus	2020	54.278	-109.198	Flat Valley	Saskatchewan	Adult	Male		Infectious/ Inflammatory/ Transmissible	Prion	Nervous System	Chronic wasting disease
394	Western Northern	N	White-Tailed Deer	Odocoileus virginianus	2020	54.321	-109.035	Goodsoil	Saskatchewan	Adult	Male	44 kg	Infectious/ Inflammatory/ Transmissible	Prion	Nervous System	Chronic wasting disease
395	Western Northern	N	White-Tailed Deer	Odocoileus virginianus	2018	49.686	-106.251			Adult	Male		Infectious/ Inflammatory/ Transmissible	Prion	Nervous System	Chronic wasting disease
396	Western Northern	N	White-Tailed Deer	Odocoileus virginianus	2018	51.5056	-107.261			Adult	Male	82 kg	Infectious/ Inflammatory/ Transmissible	Prion	Nervous System	Chronic wasting disease		clostridium sp
397	Western Northern	N	Moose	Alces americanus	2012	50.138	-104.23	Riceton	Saskatchewan	Adult	Female	300kg	Infectious/ Inflammatory/ Transmissible	Bacterial	Multi-system	Clostridium novyi
398	Western Northern	N	Bison	Bison bison	2015	50.5737	-105.333	Saskatoon	Saskatchewan	Adult	Female	400 kg	Infectious/ Inflammatory/ Transmissible	Bacterial	Musculoskeletal System	Clostridium novyi		Sarcocyst sp.
399	Ontario and Nunavut	N	White-Tailed Deer	Odocoileus virginianus	2022	42.666	-81.2032	Port Stanley	Ontario	Juvenile	Male	9.35 kg	Infectious/ Inflammatory/ Transmissible	Bacterial	Gastrointestinal System	Clostridium perfringens
400	Ontario and Nunavut	N	White-Tailed Deer	Odocoileus virginianus	2022	43.244	-80.2471	Brant	Ontario	Juvenile	Male		Infectious/ Inflammatory/ Transmissible	Bacterial	Gastrointestinal System	Clostridium perfringens		lungworm -unknown
401	Western Northern	N	Pronghorn	Antilocapra americana	2009	51.8782	-107.393	Laura	Saskatchewan	Adult	Female	34kg	Infectious/ Inflammatory/ Transmissible	Bacterial	Multi-system	Clostridium perfringens type A
402	Western Northern	N	White-Tailed Deer	Odocoileus virginianus	2019	49.2436	-107.716	Val Marie	Saskatchewan	Adult	Female	50 kg	Infectious/ Inflammatory/ Transmissible	Bacterial	Gastrointestinal System	Clostridium perfringens type A
403	Western Northern	N	White-Tailed Deer	Odocoileus virginianus	2009	50.9493	-109.53	Leader	Saskatchewan	Juvenile	Female	34kg	Infectious/ Inflammatory/ Transmissible	Bacterial	Multi-system	Clostridium perfringens type A
404	Western Northern	N	White-Tailed Deer	Odocoileus virginianus	2018	52.067	-106.637	Saskatoon	Saskatchewan	Juvenile	Male	56 kg	Infectious/ Inflammatory/ Transmissible	Bacterial	Gastrointestinal System	Clostridium perfringens type A
405	Western Northern	N	White-Tailed Deer	Odocoileus virginianus	2008	52.155	-107.652		Saskatchewan	Adult	Male	62 kg	Infectious/ Inflammatory/ Transmissible	Bacterial	Multi-system	Clostridium perfringens type A
406	Ontario and Nunavut	N	White-Tailed Deer	Odocoileus virginianus	2017	42.6212	-81.5648	Dutton	Ontario	Adult	Female	38 kg.	Infectious/ Inflammatory/ Transmissible	Bacterial	Multi-system	Clostridium septicum
407	Ontario and Nunavut	N	White-Tailed Deer	Odocoileus virginianus	2008	45.2992	-77.0361			Adult	Female		Infectious/ Inflammatory/ Transmissible	Bacterial	Multi-system	Clostridium sordelli
408	Alberta	N	Elk	Cervus canadensis	2017	51.1694	-115.589	Banff	Alberta	Adult	Female		Infectious/ Inflammatory/ Transmissible	Bacterial	Multi-system	Clostridium sp.		Fascioloides magna	Echinococcus granulosus (sensu lato)
409	Alberta	N	Moose	Alces americanus	2015	51.433	-114.282	Madden	Alberta	Juvenile	Male	21 kg	Infectious/ Inflammatory/ Transmissible	Bacterial	Gastrointestinal System	Clostridium sp.
410	Ontario and Nunavut	N	Elk	Cervus canadensis	2006	44.5834	-77.4162		Ontario	Adult	Male	340	Infectious/ Inflammatory/ Transmissible	Bacterial	Multi-system	Clostridium sp.
411	Western Northern	N	White-Tailed Deer	Odocoileus virginianus	2008	50.736	-107.903	Saskatchewan Landing 167	Saskatchewan	Adult	Male	88 kg	Infectious/ Inflammatory/ Transmissible	Bacterial	Multi-system	Clostridium sp.
412	Western Northern	N	Moose	Alces americanus	2006	62.7351	-115.711		Northwest Territories	Adult	Male		Infectious/ Inflammatory/ Transmissible	Bacterial	Musculoskeletal System	Corynebacterium sp.
413	Western Northern	N	Pronghorn	Antilocapra americana	2011	50.845	-109.693		Saskatchewan	Adult	Male	42 kg	Infectious/ Inflammatory/ Transmissible	Bacterial	Respiratory system	Corynebacterium sp.		Fusobacterium sp.
414	British Columbia	N	White-Tailed Deer	Odocoileus virginianus	2010	50.8835	-120.36			Adult	Unknown		Infectious/ Inflammatory/ Transmissible	Bacterial	Lymphoid system	Corynebacterium sp.
415	Atlantic	N	White-Tailed Deer	Odocoileus virginianus	2014	44.9717	-64.9341	Greenwood	Nova Scotia	Juvenile	Female		Infectious/ Inflammatory/ Transmissible	Fungal	Multi-system	Cryptococcus gattii VGIIb
416	British Columbia	N	Mule Deer	Odocoileus hemionus	2011	49.0987	-122.655			Adult	Female		Infectious/ Inflammatory/ Transmissible	Viral	Integumentary System	Cutaneous fibropapilloma
417	Atlantic	N	Moose	Alces americanus	2004	49.0167	-57.6	Pasadena	Newfoundland and Labrador	Unknown	Unknown		Infectious/ Inflammatory/ Transmissible	Viral	Integumentary System	Cutaneous fibropapilloma		papillomavirus presumed
418	Ontario and Nunavut	N	Moose	Alces americanus	2011	49.4378	-89.4049		Ontario	Adult	Female		Infectious/ Inflammatory/ Transmissible	Viral	Integumentary System	Cutaneous fibropapilloma		papillomavirus presumed
419	Quebec	N	Moose	Alces americanus	2010	46.1608	-75.3786	Sainte-Anne-du-Lac	Québec	Adult	Male	~ 900 lbs	Infectious/ Inflammatory/ Transmissible	Viral	Integumentary System	Cutaneous fibropapilloma
420	Quebec	N	Moose	Alces americanus	2010	46.1667	-75.3167	Sainte-Anne-du-Lac	Québec	Unknown	Female	~900 lbs	Infectious/ Inflammatory/ Transmissible	Viral	Integumentary System	Cutaneous fibropapilloma		Cysticercus tenuicollis
421	Western Northern	N	Moose	Alces americanus	2006	60.0003	-111.885		Northwest Territories	Juvenile	Female		Infectious/ Inflammatory/ Transmissible	Viral	Integumentary System	Cutaneous fibropapilloma
422	Western Northern	N	Moose	Alces americanus	2013	60.0055	-111.885	Fort Smith	Northwest Territories	Unknown	Unknown		Infectious/ Inflammatory/ Transmissible	Viral	Integumentary System	Cutaneous fibropapilloma
423	Western Northern	N	Moose	Alces americanus	2017	52.3949	-104.984	Lake Lenore	Saskatchewan	Adult	Female		Infectious/ Inflammatory/ Transmissible	Viral	Integumentary System	Cutaneous fibropapilloma
424	Western Northern	N	Moose	Alces americanus	2014	60.8078	-133.029	Sydney Lake	Yukon	Adult	Male		Infectious/ Inflammatory/ Transmissible	Viral	Integumentary System	Cutaneous fibropapilloma
425	British Columbia	N	Mule Deer	Odocoileus hemionus	2003	51.7667	-123.067		British Columbia	Adult	Male		Infectious/ Inflammatory/ Transmissible	Viral	Integumentary System	Cutaneous fibropapilloma
426	Western Northern	N	Mule Deer	Odocoileus hemionus	2009	49.651	-108.412	Shaunavon	Saskatchewan	Adult	Male		Infectious/ Inflammatory/ Transmissible	Viral	Integumentary System	Cutaneous fibropapilloma
427	Western Northern	N	Mule Deer	Odocoileus hemionus	2018	53.2033	-105.753	Prince Albert	Saskatchewan	Adult	Female		Infectious/ Inflammatory/ Transmissible	Viral	Integumentary System	Cutaneous fibropapilloma
428	Atlantic	N	White-Tailed Deer	Odocoileus virginianus	2005	45.4311	-62.3094		Nova Scotia	Unknown	Unknown		Infectious/ Inflammatory/ Transmissible	Viral	Integumentary System	Cutaneous fibropapilloma		papillomavirus presumed
429	Atlantic	N	White-Tailed Deer	Odocoileus virginianus	2005	45.4994	-62.6759	Eureka	Nova Scotia	Unknown	Unknown		Infectious/ Inflammatory/ Transmissible	Viral	Integumentary System	Cutaneous fibropapilloma		papillomavirus presumed
430	Ontario and Nunavut	N	White-Tailed Deer	Odocoileus virginianus	2009	42.5928	-82.3883	Wallaceburg	Ontario	Adult	Female		Infectious/ Inflammatory/ Transmissible	Viral	Integumentary System	Cutaneous fibropapilloma		papillomavirus presumed
431	Ontario and Nunavut	N	White-Tailed Deer	Odocoileus virginianus	2018	42.7493	-80.353	Vittoria	Ontario	Unknown	Unknown		Infectious/ Inflammatory/ Transmissible	Viral	Integumentary System	Cutaneous fibropapilloma		papillomavirus presumed
432	Ontario and Nunavut	N	White-Tailed Deer	Odocoileus virginianus	2009	44.4025	-80.0914	Stayner		Adult	Male		Infectious/ Inflammatory/ Transmissible	Viral	Integumentary System	Cutaneous fibropapilloma		papillomavirus presumed
433	Western Northern	N	White-Tailed Deer	Odocoileus virginianus	2012	52.1027	-108.287	Landis	Saskatchewan	Adult	Male		Infectious/ Inflammatory/ Transmissible	Viral	Integumentary System	Cutaneous fibropapilloma
434	Western Northern	N	White-Tailed Deer	Odocoileus virginianus	2008	53.305	-107.276		Saskatchewan	Adult	Female	58 kg	Infectious/ Inflammatory/ Transmissible	Viral	Integumentary System	Cutaneous fibropapilloma
435	Western Northern	N	White-Tailed Deer	Odocoileus virginianus	2009	53.54	-105.789	Christopher Lake	Saskatchewan	Adult	Male		Infectious/ Inflammatory/ Transmissible	Viral	Integumentary System	Cutaneous fibropapilloma
436	Western Northern	N	White-Tailed Deer	Odocoileus virginianus	2018	53.603	-105.917	Emma Lake	Saskatchewan	Adult	Female		Infectious/ Inflammatory/ Transmissible	Viral	Integumentary System	Cutaneous fibropapilloma
437	Alberta	N	Caribou	Rangifer tarandus	2014	70.4526	-106.416	victoria island	Nunavut	Unknown	Unknown		Infectious/ Inflammatory/ Transmissible	Parasitic	Musculoskeletal System	Cysticercus Sp		Sarcocyst sp.
438	Ontario and Nunavut	N	Moose	Alces americanus	2007	48.7555	-81.3115			Unknown	Unknown		Infectious/ Inflammatory/ Transmissible	Parasitic	Hepatobiliary System	Cysticercus Sp
439	Quebec	N	Moose	Alces americanus	2010	48.3667	-67.2333	Causapscal	Québec	Adult	Female	384 g	Infectious/ Inflammatory/ Transmissible	Parasitic	Musculoskeletal System	Cysticercus Sp		Sarcocyst sp.
440	Ontario and Nunavut	N	White-Tailed Deer	Odocoileus virginianus	2018	45.1803	-77.4393	Palmer Rapids	Ontario	Unknown	Unknown		Infectious/ Inflammatory/ Transmissible	Parasitic	Musculoskeletal System	Cysticercus Sp		Sarcocyst sp.
441	Western Northern	N	Caribou	Rangifer tarandus	2006	64.5006	-110.502		Northwest Territories	Unknown	Unknown		Infectious/ Inflammatory/ Transmissible	Parasitic	Musculoskeletal System	Cysticercus tarandi
442	Western Northern	N	Caribou	Rangifer tarandus	2008	64.5006	-110.502	Lac de Gras	Northwest Territories	Unknown	Unknown		Infectious/ Inflammatory/ Transmissible	Parasitic	Musculoskeletal System	Cysticercus tarandi
443	Western Northern	N	Caribou	Rangifer tarandus	2017	68.3607	-133.723	Inuvik	Northwest Territories	Unknown	Unknown		Infectious/ Inflammatory/ Transmissible	Parasitic	Musculoskeletal System	Cysticercus tarandi
444	Alberta	N	Moose	Alces americanus	2012	48.733	-66.9167		Québec	Adult	Unknown		Infectious/ Inflammatory/ Transmissible	Parasitic	Integumentary System	Cysticercus tarandi
445	Alberta	N	Moose	Alces americanus	2012	48.733	-66.9167		Québec	Adult	Unknown		Infectious/ Inflammatory/ Transmissible	Parasitic	Integumentary System	Cysticercus tarandi
446	Alberta	N	Moose	Alces americanus	2012	48.733	-66.9167		Québec	Juvenile	Unknown		Infectious/ Inflammatory/ Transmissible	Parasitic	Integumentary System	Cysticercus tarandi
447	Alberta	N	Moose	Alces americanus	2012	48.733	-66.9167		Québec	Adult	Unknown		Infectious/ Inflammatory/ Transmissible	Parasitic	Musculoskeletal System	Cysticercus tarandi
448	Atlantic	N	Moose	Alces americanus	2008	46.5362	-60.8533	Inverness	Nova Scotia	Adult	Male		Infectious/ Inflammatory/ Transmissible	Parasitic	Musculoskeletal System	Cysticercus tarandi
449	British Columbia	N	Moose	Alces americanus	2009	54.8762	-125.134			Unknown	Unknown		Infectious/ Inflammatory/ Transmissible	Parasitic	Cardiovascular System	Cysticercus tarandi
450	British Columbia	N	Moose	Alces americanus	2011	55.8213	-121.767			Unknown	Unknown		Infectious/ Inflammatory/ Transmissible	Parasitic	Cardiovascular System	Cysticercus tarandi
451	Ontario and Nunavut	N	Moose	Alces americanus	2014	49.0747	-81.2473		Ontario	Adult	Male		Infectious/ Inflammatory/ Transmissible	Parasitic	Cardiovascular System	Cysticercus tarandi
452	Ontario and Nunavut	N	Moose	Alces americanus	2014	49.1618	-81.8005		Ontario	Adult	Male		Infectious/ Inflammatory/ Transmissible	Parasitic	Cardiovascular System	Cysticercus tarandi
453	Ontario and Nunavut	N	Moose	Alces americanus	2006	49.5	-80.996	Cochrane	Ontario	Adult	Male		Infectious/ Inflammatory/ Transmissible	Parasitic	Musculoskeletal System	Cysticercus tarandi		Sarcocyst sp.
454	Quebec	N	Moose	Alces americanus	2009	45.2553	-71.2062	Chartierville	Québec	Adult	Male	74 g	Infectious/ Inflammatory/ Transmissible	Parasitic	Musculoskeletal System	Cysticercus tarandi		Sarcocyst sp.
455	Quebec	N	Moose	Alces americanus	2008	46.4876	-73.131	Saint-Alexis-des-Monts	Québec	Unknown	Unknown		Infectious/ Inflammatory/ Transmissible	Parasitic	Multi-system	Cysticercus tarandi
456	Quebec	N	Moose	Alces americanus	2010	47.635	-69.4061	Saint-Alexandre-de-Kamouraska	Québec	Adult	Male	730 g	Infectious/ Inflammatory/ Transmissible	Parasitic	Musculoskeletal System	Cysticercus tarandi
457	Quebec	N	Moose	Alces americanus	2011	48.2167	-67.85	Saint-Charles-Garnier	Québec	Adult	Female	1431 g	Infectious/ Inflammatory/ Transmissible	Parasitic	Cardiovascular System	Cysticercus tarandi		Sarcocyst sp.
458	Quebec	N	Moose	Alces americanus	2013	48.2417	-68.0722	Saint-Charles-Garnier	Québec	Adult	Female		Infectious/ Inflammatory/ Transmissible	Parasitic	Musculoskeletal System	Cysticercus tarandi
459	Quebec	N	Moose	Alces americanus	2019	48.252	-69.8655	Sacré-Coeur	Québec	Adult	Female		Infectious/ Inflammatory/ Transmissible	Parasitic	Musculoskeletal System	Cysticercus tarandi		Sarcocyst sp.
460	Quebec	N	Moose	Alces americanus	2011	48.7333	-66.9167	Matane	Québec	Unknown	Unknown	516 g	Infectious/ Inflammatory/ Transmissible	Parasitic	Musculoskeletal System	Cysticercus tarandi		Sarcocyst sp.
461	Western Northern	N	Moose	Alces americanus	2012	60.0055	-111.885	Fort Smith	Northwest Territories	Unknown	Unknown		Infectious/ Inflammatory/ Transmissible	Parasitic	Musculoskeletal System	Cysticercus tarandi
462	Western Northern	N	Moose	Alces americanus	2008	52.2406	-102.34		Saskatchewan	Unknown	Male		Infectious/ Inflammatory/ Transmissible	Parasitic	Musculoskeletal System	Cysticercus tarandi
463	Western Northern	N	Moose	Alces americanus	2016	52.8414	-102.701		Saskatchewan	Adult	Male		Infectious/ Inflammatory/ Transmissible	Parasitic	Musculoskeletal System	Cysticercus tarandi
464	Western Northern	N	Moose	Alces americanus	2012	54.4451	-108.145	Meadow Lake	Saskatchewan	Unknown	Male		Infectious/ Inflammatory/ Transmissible	Parasitic	Musculoskeletal System	Cysticercus tarandi
465	Atlantic	N	Moose	Alces americanus	2005	46.9167	-60.5667		Nova Scotia	Adult	Female		Infectious/ Inflammatory/ Transmissible	Parasitic	Hepatobiliary System	Cysticercus tenuicollis
466	Quebec	N	Moose	Alces americanus	2015	45.384	-70.8628	Woburn	Québec	Unknown	Unknown	Non évaluable	Infectious/ Inflammatory/ Transmissible	Parasitic	Musculoskeletal System	Cysticercus tenuicollis		Sarcocyst sp.
467	Quebec	N	Moose	Alces americanus	2010	47.2214	-75.2122	Sainte-Anne-du-Lac	Québec	Adult	Male	NE	Infectious/ Inflammatory/ Transmissible	Parasitic	Hepatobiliary System	Cysticercus tenuicollis
468	Quebec	N	Moose	Alces americanus	2020	48.8752	-66.7273	Capucins	Québec	Unknown	Unknown	Non évaluable	Infectious/ Inflammatory/ Transmissible	Parasitic	Hepatobiliary System	Cysticercus tenuicollis
469	Western Northern	N	Moose	Alces americanus	2011	68.2008	-135.869		Northwest Territories	Unknown	Male		Infectious/ Inflammatory/ Transmissible	Parasitic	Multi-system	Cysticercus tenuicollis		Cysticercus tarandi
470	Western Northern	N	Moose	Alces americanus	2005	53.5403	-104.019		Saskatchewan	Adult	Male		Infectious/ Inflammatory/ Transmissible	Parasitic	Hepatobiliary System	Cysticercus tenuicollis
471	Western Northern	N	Mule Deer	Odocoileus hemionus	2007	49.4836	-108.131	Saskatoon	Saskatchewan	Adult	Male		Infectious/ Inflammatory/ Transmissible	Parasitic	Hepatobiliary System	Cysticercus tenuicollis
472	Western Northern	N	Mule Deer	Odocoileus hemionus	2006	52.2725	-106.482		Saskatchewan	Adult	Female		Infectious/ Inflammatory/ Transmissible	Parasitic	Integumentary System	demodex sp
473	Quebec	N	White-Tailed Deer	Odocoileus virginianus	2019	45.2842	-71.9618	Hatley	Québec	Juvenile	Male	25 kg	Infectious/ Inflammatory/ Transmissible	Parasitic	Integumentary System	demodex sp	secondary emaciation		Sarcocyst sp.
474	Quebec	N	White-Tailed Deer	Odocoileus virginianus	2013	45.3565	-72.9356	Ange-Gardien	Québec	Juvenile	Male	NE	Infectious/ Inflammatory/ Transmissible	Parasitic	Integumentary System	demodex sp		Sarcocyst sp.
475	Quebec	N	White-Tailed Deer	Odocoileus virginianus	2022	46.4111	-74.8765	Rivière-Rouge	Québec	Adult	Female	35 kg	Infectious/ Inflammatory/ Transmissible	Parasitic	Integumentary System	demodex sp		P tenuis - incidental	Sarcocyst sp.
476	Quebec	N	White-Tailed Deer	Odocoileus virginianus	2008	46.4545	-67.6617	Johnville	Québec	Adult	Female		Infectious/ Inflammatory/ Transmissible	Parasitic	Integumentary System	demodex sp
477	Alberta	N	Mule Deer	Odocoileus hemionus	2015	49.6351	-114.501	Crowsnest Pass	Alberta	Adult	Male	80 Kg	Infectious/ Inflammatory/ Transmissible	Fungal	Integumentary System	dermatomycosis (ringworm)		Echinococcus granulosus (sensu lato)	Cysticercus Sp
478	Alberta	N	Mule Deer	Odocoileus hemionus	2015	49.6359	-114.498	Crowsnest Pass	Alberta	Adult	Male	80 Kg	Infectious/ Inflammatory/ Transmissible	Fungal	Integumentary System	dermatomycosis (ringworm)		Cysticercus Sp	Sarcocyst sp.
479	British Columbia	N	Mule Deer	Odocoileus hemionus	2005	54.0167	-124.017	Vanderhoof	British Columbia	Juvenile	Unknown		Infectious/ Inflammatory/ Transmissible	Fungal	Integumentary System	dermatomycosis (ringworm)
480	British Columbia	N	Mule Deer	Odocoileus hemionus	2004	56.25	-120.85	Fort St. John	British Columbia	Adult	Female		Infectious/ Inflammatory/ Transmissible	Fungal	Integumentary System	dermatomycosis (ringworm)
481	Western Northern	N	Mule Deer	Odocoileus hemionus	2020	50.015	-109.81	Maple Creek	Saskatchewan	Unknown	Male		Infectious/ Inflammatory/ Transmissible	Fungal	Integumentary System	dermatomycosis (ringworm)
482	Western Northern	N	White-Tailed Deer	Odocoileus virginianus	2009	50.19	-108.206	Webb 138	Saskatchewan	Juvenile	Male	38 kgs	Infectious/ Inflammatory/ Transmissible	Fungal	Integumentary System	dermatomycosis (ringworm)
483	Western Northern	N	Mule Deer	Odocoileus hemionus	2014	49.9561	-105.922	Mossbank	Saskatchewan	Adult	Male	80 kg	Infectious/ Inflammatory/ Transmissible	Fungal	Integumentary System	dermatomycosis (ringworm) - Trichophyton verrucosum
484	Atlantic	N	White-Tailed Deer	Odocoileus virginianus	2008	44.6878	-63.6822	Halifax	Nova Scotia	Unknown	Male		Infectious/ Inflammatory/ Transmissible	Bacterial	Integumentary System	Dermatophilus congolensis
485	Atlantic	N	White-Tailed Deer	Odocoileus virginianus	2011	44.9285	-63.8105	Mt Uniacke	Nova Scotia	Juvenile	Unknown		Infectious/ Inflammatory/ Transmissible	Bacterial	Integumentary System	Dermatophilus congolensis
486	Atlantic	N	White-Tailed Deer	Odocoileus virginianus	2006	44.9986	-64.1616	Falmouth	Nova Scotia	Juvenile	Unknown		Infectious/ Inflammatory/ Transmissible	Bacterial	Integumentary System	Dermatophilus congolensis
487	Ontario and Nunavut	N	White-Tailed Deer	Odocoileus virginianus	2008	44.1883	-77.2219			Adult	Male		Infectious/ Inflammatory/ Transmissible	Bacterial	Integumentary System	Dermatophilus congolensis
488	Western Northern	N	Elk	Cervus canadensis	2008	50.6576	-99.9751	Wasagaming	Manitoba	Adult	Female		Infectious/ Inflammatory/ Transmissible	Parasitic	Respiratory system	Dictyocaulus viviparous
489	Western Northern	N	Elk	Cervus canadensis	2008	50.6576	-99.9751	Wasagaming	Manitoba	Adult	Unknown		Infectious/ Inflammatory/ Transmissible	Parasitic	Respiratory system	Dictyocaulus viviparous
490	Ontario and Nunavut	N	Moose	Alces americanus	2009	45.5561	-78.5851	Algonquin Park	Ontario	Juvenile	Unknown		Infectious/ Inflammatory/ Transmissible	Parasitic	Respiratory system	Dictyocaulus viviparous
491	Alberta	N	Caribou	Rangifer tarandus	2011	67.305	-116.934			Adult	Female		Infectious/ Inflammatory/ Transmissible	Parasitic	Multi-system	Echinococcus granulosus (sensu lato)		Cysticercus tarandi
492	Western Northern	N	Caribou	Rangifer tarandus	2012	62.4546	-114.376	Yellowknife	Northwest Territories	Unknown	Unknown		Infectious/ Inflammatory/ Transmissible	Parasitic	Respiratory system	Echinococcus granulosus (sensu lato)
493	Western Northern	N	Elk	Cervus canadensis	2020	52.173	-102.287	Danbury	Saskatchewan	Unknown	Male		Infectious/ Inflammatory/ Transmissible	Parasitic	Respiratory system	Echinococcus granulosus (sensu lato)
494	Western Northern	N	Elk	Cervus canadensis	2012	60.7212	-135.057	Whitehorse	Yukon	Adult	Female		Infectious/ Inflammatory/ Transmissible	Parasitic	Respiratory system	Echinococcus granulosus (sensu lato)
495	Alberta	N	Moose	Alces americanus	2016	49.6073	-114.436	Blairmore	Alberta	Adult	Male		Infectious/ Inflammatory/ Transmissible	Parasitic	Respiratory system	Echinococcus granulosus (sensu lato)
496	Atlantic	N	Moose	Alces americanus	2018	46.8975	-60.4819	Dingwall	Nova Scotia	Adult	Female		Infectious/ Inflammatory/ Transmissible	Parasitic	Multi-system	Echinococcus granulosus (sensu lato)
497	British Columbia	N	Moose	Alces americanus	2008	56.2465	-120.848			Unknown	Unknown		Infectious/ Inflammatory/ Transmissible	Parasitic	Hepatobiliary System	Echinococcus granulosus (sensu lato)
498	Ontario and Nunavut	N	Moose	Alces americanus	2009	45.5561	-78.5851	Algonquin Park	Ontario	Adult	Female		Infectious/ Inflammatory/ Transmissible	Parasitic	Respiratory system	Echinococcus granulosus (sensu lato)
499	Ontario and Nunavut	N	Moose	Alces americanus	2017	46.9724	-80.0743	Temagami First Nation	Ontario	Adult	Female		Infectious/ Inflammatory/ Transmissible	Parasitic	Respiratory system	Echinococcus granulosus (sensu lato)
500	Ontario and Nunavut	N	Moose	Alces americanus	2020	47.7775	-82.8571		Ontario	Unknown	Unknown		Infectious/ Inflammatory/ Transmissible	Parasitic	Multi-system	Echinococcus granulosus (sensu lato)
501	Ontario and Nunavut	N	Moose	Alces americanus	2020	49.4159	-91.6587	Ignace	Ontario	Adult	Male		Infectious/ Inflammatory/ Transmissible	Parasitic	Multi-system	Echinococcus granulosus (sensu lato)
502	Ontario and Nunavut	N	Moose	Alces americanus	2013	46.1286	-82.1138	Sagamok		Unknown	Unknown		Infectious/ Inflammatory/ Transmissible	Parasitic	Hepatobiliary System	Echinococcus granulosus (sensu lato)
503	Quebec	N	Moose	Alces americanus	2013	48.6601	-67.3159	Matane	Québec	Adult	Male	NE	Infectious/ Inflammatory/ Transmissible	Parasitic	Respiratory system	Echinococcus granulosus (sensu lato)
504	Quebec	N	Moose	Alces americanus	2020	52.0831	-77.527		Québec	Adult	Male		Infectious/ Inflammatory/ Transmissible	Parasitic	Urinary System	Echinococcus granulosus (sensu lato)
505	Western Northern	N	Moose	Alces americanus	2008	59.6327	-135.137	Tutshi River	British Columbia	Adult	Female		Infectious/ Inflammatory/ Transmissible	Parasitic	Urinary System	Echinococcus granulosus (sensu lato)
506	Western Northern	N	Moose	Alces americanus	2013	60.2152	-115.41	Buffalo Lake	Northwest Territories	Adult	Male		Infectious/ Inflammatory/ Transmissible	Parasitic	Respiratory system	Echinococcus granulosus (sensu lato)
507	Western Northern	N	Moose	Alces americanus	2022	62.4668	-115.256	Whitebeach Point	Northwest Territories	Adult	Male		Infectious/ Inflammatory/ Transmissible	Parasitic	Respiratory system	Echinococcus granulosus (sensu lato)
508	Western Northern	N	Moose	Alces americanus	2009	64.9305	-125.501	Tulita	Northwest Territories	Adult	Unknown		Infectious/ Inflammatory/ Transmissible	Parasitic	Respiratory system	Echinococcus granulosus (sensu lato)
509	Western Northern	N	Moose	Alces americanus	2009	66.2624	-128.658	Fort Good Hope	Northwest Territories	Adult	Unknown		Infectious/ Inflammatory/ Transmissible	Parasitic	Respiratory system	Echinococcus granulosus (sensu lato)
510	Western Northern	N	Moose	Alces americanus	2006	57.9519	-109.418		Saskatchewan	Unknown	Unknown		Infectious/ Inflammatory/ Transmissible	Parasitic	Respiratory system	Echinococcus granulosus (sensu lato)
511	Western Northern	N	White-Tailed Deer	Odocoileus virginianus	2008	52.1652	-103.535	Kelvington	Saskatchewan	Unknown	Male		Infectious/ Inflammatory/ Transmissible	Parasitic	Respiratory system	Echinococcus granulosus (sensu lato)
512	British Columbia	N	Moose	Alces americanus	2009	55.8334	-121.734			Unknown	Unknown		Infectious/ Inflammatory/ Transmissible	Parasitic	Respiratory system	Echinococcus sp
513	Ontario and Nunavut	N	Moose	Alces americanus	2009	49.7658	-94.4891	Kenora	Ontario	Adult	Male		Infectious/ Inflammatory/ Transmissible	Parasitic	Hepatobiliary System	Echinococcus sp		Fatty Liver - Incidental
514	Quebec	N	Moose	Alces americanus	2008	48.8009	-79.2031	La Sarre	Québec	Unknown	Male	986 g	Infectious/ Inflammatory/ Transmissible	Parasitic	Respiratory system	Echinococcus sp
515	Western Northern	N	Moose	Alces americanus	2011	55.1699	-118.798	Grande Prairie	Alberta	Unknown	Female		Infectious/ Inflammatory/ Transmissible	Parasitic	Multi-system	Echinococcus sp		Cysticercus tarandi
516	Atlantic	N	Caribou	Rangifer tarandus	2006	48.9486	-55.8692	Pynn's Brook	Newfoundland and Labrador	Juvenile	Female		Infectious/ Inflammatory/ Transmissible	Parasitic	Nervous System	Elaphostrongylus rangiferi - suspected
517	Atlantic	N	Moose	Alces americanus	2005	49.0167	-57.6		Newfoundland and Labrador	Unknown	Unknown		Infectious/ Inflammatory/ Transmissible	Parasitic	Nervous System	Elaphostrongylus rangiferi - suspected
518	Alberta	N	White-Tailed Deer	Odocoileus virginianus	2013	49.479	-111.441	Foremost	Alberta	Adult	Male		Infectious/ Inflammatory/ Transmissible	Viral	Multi-system	Epizootic hemorrhagic disease virus
519	Ontario and Nunavut	N	White-Tailed Deer	Odocoileus virginianus	2022	42.6399	-80.5569		Ontario	Adult	Female		Infectious/ Inflammatory/ Transmissible	Viral	Multi-System	Epizootic hemorrhagic disease virus
520	Ontario and Nunavut	N	White-Tailed Deer	Odocoileus virginianus	2022	42.6495	-80.577	Cultus	Ontario	Adult	Male		Infectious/ Inflammatory/ Transmissible	Viral	Multi-System	Epizootic hemorrhagic disease virus
521	Ontario and Nunavut	N	White-Tailed Deer	Odocoileus virginianus	2021	42.114	-83.0221	Amherstburg	Ontario	Adult	Male		Infectious/ Inflammatory/ Transmissible	Viral	Multi-system	Epizootic hemorrhagic disease virus - type 1
522	Ontario and Nunavut	N	White-Tailed Deer	Odocoileus virginianus	2017	42.9684	-81.2892	London	Ontario	Adult	Male	76 kg	Infectious/ Inflammatory/ Transmissible	Viral	Multi-system	Epizootic hemorrhagic disease virus - type 1
523	Ontario and Nunavut	N	White-Tailed Deer	Odocoileus virginianus	2017	42.9684	-81.2892	London	Ontario	Adult	Male	90 kg	Infectious/ Inflammatory/ Transmissible	Viral	Multi-system	Epizootic hemorrhagic disease virus - type 1
524	Ontario and Nunavut	N	White-Tailed Deer	Odocoileus virginianus	2021	44.1249	-76.4304	Wolfe Island	Ontario	Adult	Male		Infectious/ Inflammatory/ Transmissible	Viral	Multi-system	Epizootic hemorrhagic disease virus - type 1
525	Ontario and Nunavut	N	White-Tailed Deer	Odocoileus virginianus	2021	44.1249	-76.4304	Wolfe Island	Ontario	Juvenile	Female		Infectious/ Inflammatory/ Transmissible	Viral	Multi-system	Epizootic hemorrhagic disease virus - type 1
526	Ontario and Nunavut	N	White-Tailed Deer	Odocoileus virginianus	2021	44.4748	-76.1025	Lansdowne	Ontario	Adult	Male		Infectious/ Inflammatory/ Transmissible	Viral	Multi-system	Epizootic hemorrhagic disease virus - type 1
527	Western Northern	N	Muskox	Ovibos moschatus	2012	72.2994	-124.513		Northwest Territories	Juvenile	Unknown		Infectious/ Inflammatory/ Transmissible	Bacterial	Multi-system	Erysipelothrix rhusiopathiae
528	Western Northern	N	Muskox	Ovibos moschatus	2012	72.2994	-124.513		Northwest Territories	Juvenile	Unknown		Infectious/ Inflammatory/ Transmissible	Bacterial	Multi-system	Erysipelothrix rhusiopathiae
529	Western Northern	N	Muskox	Ovibos moschatus	2012	72.2994	-124.513		Northwest Territories	Unknown	Unknown		Infectious/ Inflammatory/ Transmissible	Bacterial	Multi-system	Erysipelothrix rhusiopathiae
530	Western Northern	N	Muskox	Ovibos moschatus	2012	72.2994	-124.513		Northwest Territories	Unknown	Unknown		Infectious/ Inflammatory/ Transmissible	Bacterial	Multi-system	Erysipelothrix rhusiopathiae
531	Western Northern	N	Muskox	Ovibos moschatus	2012	72.7038	-123.478		Northwest Territories	Unknown	Female		Infectious/ Inflammatory/ Transmissible	Bacterial	Lymphoid system	Erysipelothrix rhusiopathiae
532	Western Northern	N	Muskox	Ovibos moschatus	2012	72.73	-123.466	Banks Island	Northwest Territories	Unknown	Female		Infectious/ Inflammatory/ Transmissible	Bacterial	Lymphoid system	Erysipelothrix rhusiopathiae
533	Ontario and Nunavut	N	Caribou	Rangifer tarandus	2010	69.3761	-81.7994	Igloolik	Nunavut	Unknown	Unknown		Infectious/ Inflammatory/ Transmissible	Bacterial	Respiratory system	Escherichia coli
534	Ontario and Nunavut	N	Caribou	Rangifer tarandus	2011	69.3761	-81.7994	Igloolik	Nunavut	Unknown	Male		Infectious/ Inflammatory/ Transmissible	Bacterial	Multi-system	Escherichia coli
535	British Columbia	N	Moose	Alces americanus	2010	54.7824	-127.169			Juvenile	Female		Infectious/ Inflammatory/ Transmissible	Bacterial	Multi-system	Escherichia coli
536	Ontario and Nunavut	N	Moose	Alces americanus	2014	45.258	-79.582	Rosseau	Ontario	Juvenile	Male	32 kg	Infectious/ Inflammatory/ Transmissible	Bacterial	Multi-system	Escherichia coli
537	Western Northern	N	Moose	Alces americanus	2016	49.9112	-103.086	Moose mountain	Saskatchewan	Juvenile	Female	34kg	Infectious/ Inflammatory/ Transmissible	Bacterial	Multi-system	Escherichia coli
538	Western Northern	N	Moose	Alces americanus	2017	52.358	-109.918	Macklin	Saskatchewan	Adult	Male	300kg	Infectious/ Inflammatory/ Transmissible	Bacterial	Multi-system	Escherichia coli		Streptococcus Sp
539	Western Northern	N	Mule Deer	Odocoileus hemionus	2009	52.183	-107.795		Saskatchewan	Adult	Female	64 kg	Infectious/ Inflammatory/ Transmissible	Bacterial	Multi-system	Escherichia coli		Streptococcus Sp
540	Western Northern	N	Caribou	Rangifer tarandus	2005	61.65	-140.833		Yukon	Juvenile	Unknown	8.7	Infectious/ Inflammatory/ Transmissible	Bacterial	Multi-system	Escherichia coli
541	Western Northern	N	Elk	Cervus canadensis	2021	53.878	-109.086	Barthel	Saskatchewan	Unknown	Unknown		Infectious/ Inflammatory/ Transmissible	Parasitic	Hepatobiliary System	Fasciola sp.
542	Alberta	N	Elk	Cervus canadensis	2009	51.1929	-115.535		Alberta	Unknown	Unknown	2.66 kg	Infectious/ Inflammatory/ Transmissible	Parasitic	Hepatobiliary System	Fascioloides magna
543	Alberta	N	Elk	Cervus canadensis	2010	51.1929	-115.535		Alberta	Unknown	Unknown	3.925 kg	Infectious/ Inflammatory/ Transmissible	Parasitic	Hepatobiliary System	Fascioloides magna
544	Alberta	N	Elk	Cervus canadensis	2012	51.1767	-115.532			Adult	Female	2.5 kg	Infectious/ Inflammatory/ Transmissible	Parasitic	Hepatobiliary System	Fascioloides magna
545	Alberta	N	Elk	Cervus canadensis	2012	51.1911	-115.529			Unknown	Unknown	3.51 kg	Infectious/ Inflammatory/ Transmissible	Parasitic	Hepatobiliary System	Fascioloides magna
546	Alberta	N	Elk	Cervus canadensis	2012	51.1911	-115.529			Unknown	Unknown	3.44 kg	Infectious/ Inflammatory/ Transmissible	Parasitic	Hepatobiliary System	Fascioloides magna
547	Alberta	N	Elk	Cervus canadensis	2012	51.1929	-115.529			Unknown	Unknown	3.13 kg	Infectious/ Inflammatory/ Transmissible	Parasitic	Hepatobiliary System	Fascioloides magna
548	Alberta	N	Elk	Cervus canadensis	2009	51.1929	-115.535			Unknown	Unknown	3.44 Kg	Infectious/ Inflammatory/ Transmissible	Parasitic	Hepatobiliary System	Fascioloides magna
549	Alberta	N	Elk	Cervus canadensis	2009	51.1929	-115.535			Unknown	Unknown	2.18 kg	Infectious/ Inflammatory/ Transmissible	Parasitic	Hepatobiliary System	Fascioloides magna
550	Alberta	N	Elk	Cervus canadensis	2010	51.1929	-115.535			Unknown	Unknown	3.33 kg	Infectious/ Inflammatory/ Transmissible	Parasitic	Hepatobiliary System	Fascioloides magna
551	Alberta	N	Elk	Cervus canadensis	2010	51.1929	-115.535			Unknown	Unknown	3.39 kg	Infectious/ Inflammatory/ Transmissible	Parasitic	Hepatobiliary System	Fascioloides magna
552	Alberta	N	Elk	Cervus canadensis	2010	51.1929	-115.535			Unknown	Unknown	2.35 kg	Infectious/ Inflammatory/ Transmissible	Parasitic	Hepatobiliary System	Fascioloides magna
553	Alberta	N	Elk	Cervus canadensis	2010	51.1929	-115.535			Unknown	Unknown	3.88 kg	Infectious/ Inflammatory/ Transmissible	Parasitic	Hepatobiliary System	Fascioloides magna
554	Alberta	N	Elk	Cervus canadensis	2010	51.1929	-115.535			Unknown	Unknown	2.73 kg	Infectious/ Inflammatory/ Transmissible	Parasitic	Hepatobiliary System	Fascioloides magna
555	Alberta	N	Elk	Cervus canadensis	2010	51.1929	-115.535			Unknown	Unknown	2.64 kg	Infectious/ Inflammatory/ Transmissible	Parasitic	Hepatobiliary System	Fascioloides magna
556	Alberta	N	Elk	Cervus canadensis	2010	51.1929	-115.535			Unknown	Unknown	3.84 kg	Infectious/ Inflammatory/ Transmissible	Parasitic	Hepatobiliary System	Fascioloides magna
557	Alberta	N	Elk	Cervus canadensis	2010	51.1929	-115.535			Unknown	Unknown	1.629 kg	Infectious/ Inflammatory/ Transmissible	Parasitic	Hepatobiliary System	Fascioloides magna
558	Alberta	N	Elk	Cervus canadensis	2011	51.1929	-115.535			Unknown	Unknown	2.44 kg	Infectious/ Inflammatory/ Transmissible	Parasitic	Hepatobiliary System	Fascioloides magna
559	Alberta	N	Elk	Cervus canadensis	2011	51.1929	-115.535			Unknown	Unknown	3.61 kg	Infectious/ Inflammatory/ Transmissible	Parasitic	Hepatobiliary System	Fascioloides magna
560	Alberta	N	Elk	Cervus canadensis	2011	51.1929	-115.535			Unknown	Unknown	3.222 kg	Infectious/ Inflammatory/ Transmissible	Parasitic	Hepatobiliary System	Fascioloides magna
561	Alberta	N	Elk	Cervus canadensis	2011	51.1929	-115.535			Unknown	Unknown	3.533 kg	Infectious/ Inflammatory/ Transmissible	Parasitic	Hepatobiliary System	Fascioloides magna
562	Alberta	N	Elk	Cervus canadensis	2011	51.1929	-115.535			Unknown	Unknown	2.92 kg	Infectious/ Inflammatory/ Transmissible	Parasitic	Hepatobiliary System	Fascioloides magna
563	Alberta	N	Elk	Cervus canadensis	2011	51.1929	-115.535			Unknown	Unknown	2.77 kg	Infectious/ Inflammatory/ Transmissible	Parasitic	Hepatobiliary System	Fascioloides magna
564	Alberta	N	Elk	Cervus canadensis	2011	51.1929	-115.535			Unknown	Unknown	2.5 kg	Infectious/ Inflammatory/ Transmissible	Parasitic	Hepatobiliary System	Fascioloides magna
565	Alberta	N	Elk	Cervus canadensis	2011	51.1929	-115.535			Unknown	Unknown	3.71 kg	Infectious/ Inflammatory/ Transmissible	Parasitic	Hepatobiliary System	Fascioloides magna
566	Alberta	N	Elk	Cervus canadensis	2011	51.1929	-115.535			Unknown	Unknown	2.65 kg	Infectious/ Inflammatory/ Transmissible	Parasitic	Hepatobiliary System	Fascioloides magna
567	Alberta	N	Elk	Cervus canadensis	2011	51.1929	-115.535			Unknown	Unknown	3.2 kg	Infectious/ Inflammatory/ Transmissible	Parasitic	Hepatobiliary System	Fascioloides magna
568	Alberta	N	Elk	Cervus canadensis	2011	51.1929	-115.535			Unknown	Unknown	3.24 kg	Infectious/ Inflammatory/ Transmissible	Parasitic	Hepatobiliary System	Fascioloides magna
569	Alberta	N	Elk	Cervus canadensis	2012	51.1938	-115.533			Adult	Female	3.63 kg	Infectious/ Inflammatory/ Transmissible	Parasitic	Hepatobiliary System	Fascioloides magna
570	Alberta	N	Elk	Cervus canadensis	2012	51.1959	-115.558			Unknown	Unknown	3.06 kg	Infectious/ Inflammatory/ Transmissible	Parasitic	Hepatobiliary System	Fascioloides magna
571	Alberta	N	Elk	Cervus canadensis	2012	51.1977	-115.558			Unknown	Unknown	3.65 kg	Infectious/ Inflammatory/ Transmissible	Parasitic	Hepatobiliary System	Fascioloides magna
572	Alberta	N	Elk	Cervus canadensis	2012	51.1989	-115.559			Adult	Female	3.25 kg	Infectious/ Inflammatory/ Transmissible	Parasitic	Hepatobiliary System	Fascioloides magna
573	Alberta	N	Elk	Cervus canadensis	2012	51.2008	-115.555			Unknown	Unknown	2.57 kg	Infectious/ Inflammatory/ Transmissible	Parasitic	Hepatobiliary System	Fascioloides magna
574	Alberta	N	Elk	Cervus canadensis	2012	51.2028	-115.549			Adult	Female	2.66 kg	Infectious/ Inflammatory/ Transmissible	Parasitic	Hepatobiliary System	Fascioloides magna
575	Alberta	N	Elk	Cervus canadensis	2012	51.203	-115.549			Unknown	Unknown	3.01 kg	Infectious/ Inflammatory/ Transmissible	Parasitic	Hepatobiliary System	Fascioloides magna
576	Western Northern	N	Elk	Cervus canadensis	2005	53.376	-104.088		Saskatchewan	Adult	Female		Infectious/ Inflammatory/ Transmissible	Parasitic	Multi-system	Fascioloides magna
577	Western Northern	N	Elk	Cervus canadensis	2021	53.878	-109.086	Barthel	Saskatchewan	Adult	Female		Infectious/ Inflammatory/ Transmissible	Parasitic	Hepatobiliary System	Fascioloides magna
578	Western Northern	N	Elk	Cervus canadensis	2013	54.3545	-108.708	Dorintosh	Saskatchewan	Adult	Female		Infectious/ Inflammatory/ Transmissible	Parasitic	Hepatobiliary System	Fascioloides magna
579	Ontario and Nunavut	N	Moose	Alces americanus	2021	45.0926	-77.9515	Harcourt	Ontario	Adult	Female		Infectious/ Inflammatory/ Transmissible	Parasitic	Hepatobiliary System	Fascioloides magna
580	Quebec	N	Moose	Alces americanus	2018	52.7527	-76.6037	Wemindji	Québec	Adult	Female	Not determined	Infectious/ Inflammatory/ Transmissible	Parasitic	Hepatobiliary System	Fascioloides magna
581	Quebec	N	Moose	Alces americanus	2018	51.1255	-68.9367	Rivière-aux-outardes		Adult	Male	NE	Infectious/ Inflammatory/ Transmissible	Parasitic	Hepatobiliary System	Fascioloides magna
582	Western Northern	N	Moose	Alces americanus	2018	52.6057	-103.717	Bjorkdale	Saskatchewan	Adult	Male		Infectious/ Inflammatory/ Transmissible	Parasitic	Hepatobiliary System	Fascioloides magna		Echinococcus sp
583	Western Northern	N	Moose	Alces americanus	2018	53.2854	-103.885	Codette	Saskatchewan	Adult	Male		Infectious/ Inflammatory/ Transmissible	Parasitic	Multi-system	Fascioloides magna
584	Western Northern	N	Moose	Alces americanus	2012	53.3645	-107.517	Spiritwood	Saskatchewan	Adult	Male		Infectious/ Inflammatory/ Transmissible	Parasitic	Respiratory system	Fascioloides magna		Cysticercus tenuicollis
585	Western Northern	N	Moose	Alces americanus	2013	53.42	-104.075	White Fox	Saskatchewan	Adult	Male	260 kg	Infectious/ Inflammatory/ Transmissible	Parasitic	Hepatobiliary System	Fascioloides magna		Winter tick - clinical
586	Western Northern	N	Moose	Alces americanus	2019	53.4526	-107.804	Spiritwood	Saskatchewan	Juvenile	Female	186 kg	Infectious/ Inflammatory/ Transmissible	Parasitic	Hepatobiliary System	Fascioloides magna
587	Western Northern	N	Moose	Alces americanus	2006	54.05	-104.633		Saskatchewan	Unknown	Unknown		Infectious/ Inflammatory/ Transmissible	Parasitic	Hepatobiliary System	Fascioloides magna
588	Western Northern	N	Moose	Alces americanus	2015	54.1417	-108.428	Meadow Lake	Saskatchewan	Adult	Female		Infectious/ Inflammatory/ Transmissible	Parasitic	Hepatobiliary System	Fascioloides magna
589	Ontario and Nunavut	N	White-Tailed Deer	Odocoileus virginianus	2006	46.2168	-83.9499		Ontario	Adult	Male		Infectious/ Inflammatory/ Transmissible	Parasitic	Hepatobiliary System	Fascioloides magna
590	Ontario and Nunavut	N	White-Tailed Deer	Odocoileus virginianus	2004	48.7667	-91.6		Ontario	Adult	Male		Infectious/ Inflammatory/ Transmissible	Parasitic	Hepatobiliary System	Fascioloides magna
591	Ontario and Nunavut	N	White-Tailed Deer	Odocoileus virginianus	2009	49.4656	-82.6467	Val Rita-Harty	Ontario	Adult	Female		Infectious/ Inflammatory/ Transmissible	Parasitic	Hepatobiliary System	Fascioloides magna
592	British Columbia	N	Bighorn Sheep	Ovis canadensis	2013	49.4991	-119.594	Penticton	British Columbia	Adult	Male		Infectious/ Inflammatory/ Transmissible	Bacterial	Musculoskeletal System	Foot rot		lungworm -unknown nematode
593	Ontario and Nunavut	N	Caribou	Rangifer tarandus	2011	62.53	-91.5	Rankin Inlet	Nunavut	Adult	Female		Infectious/ Inflammatory/ Transmissible	Bacterial	Musculoskeletal System	Foot rot
594	Ontario and Nunavut	N	Caribou	Rangifer tarandus	2011	62.8417	-92.9333	Rankin Inlet	Nunavut	Adult	Female		Infectious/ Inflammatory/ Transmissible	Bacterial	Musculoskeletal System	Foot rot
595	Ontario and Nunavut	N	Caribou	Rangifer tarandus	2011	62.8444	-92.7003	Rankin Inlet	Nunavut	Adult	Female		Infectious/ Inflammatory/ Transmissible	Bacterial	Musculoskeletal System	Foot rot
596	Ontario and Nunavut	N	Caribou	Rangifer tarandus	2011	62.8444	-92.7003	Rankin Inlet	Nunavut	Adult	Female		Infectious/ Inflammatory/ Transmissible	Bacterial	Musculoskeletal System	Foot rot
597	Ontario and Nunavut	N	Caribou	Rangifer tarandus	2007	66.8931	-115.257	Saskatoon	Saskatchewan	Unknown	Unknown		Infectious/ Inflammatory/ Transmissible	Bacterial	Musculoskeletal System	Foot rot		unknown
598	Ontario and Nunavut	N	Caribou	Rangifer tarandus	2011	62.7917	-92.5667			Adult	Female		Infectious/ Inflammatory/ Transmissible	Bacterial	Musculoskeletal System	Foot rot
599	Ontario and Nunavut	N	Caribou	Rangifer tarandus	2011	62.8583	-92.9833			Adult	Female		Infectious/ Inflammatory/ Transmissible	Bacterial	Musculoskeletal System	Foot rot
600	Ontario and Nunavut	N	Caribou	Rangifer tarandus	2011	62.8583	-92.95			Juvenile	Male		Infectious/ Inflammatory/ Transmissible	Bacterial	Musculoskeletal System	Foot rot
601	Ontario and Nunavut	N	Caribou	Rangifer tarandus	2011	62.8833	-92.6667			Juvenile	Female		Infectious/ Inflammatory/ Transmissible	Bacterial	Musculoskeletal System	Foot rot
602	Western Northern	N	Elk	Cervus canadensis	2004	52.9617	-106.333		Saskatchewan	Adult	Male		Infectious/ Inflammatory/ Transmissible	Bacterial	Musculoskeletal System	Foot rot
603	Ontario and Nunavut	N	White-Tailed Deer	Odocoileus virginianus	2015	42.3683	-82.4063	Pain Court	Ontario	Adult	Male	90kg	Infectious/ Inflammatory/ Transmissible	Bacterial	Musculoskeletal System	Foot rot
604	Ontario and Nunavut	N	White-Tailed Deer	Odocoileus virginianus	2003	44.8333	-80.9		Ontario	Adult	Male		Infectious/ Inflammatory/ Transmissible	Bacterial	Musculoskeletal System	Foot rot
605	Western Northern	N	White-Tailed Deer	Odocoileus virginianus	2010	51.886	-102.556	Preeceville	Saskatchewan	Unknown	Male	30.0 kg	Infectious/ Inflammatory/ Transmissible	Bacterial	Musculoskeletal System	Foot rot		Fusobacterium sp.
606	Western Northern	N	Moose	Alces americanus	2016	51.457	-102.484	Gorlitz	Saskatchewan	Adult	Female		Infectious/ Inflammatory/ Transmissible	Bacterial	Multi-system	Fusobacterium necrophorum
607	Western Northern	N	Mule Deer	Odocoileus hemionus	2009	49.9085	-109.473	Maple Creek	Saskatchewan	Adult	Male	72kg	Infectious/ Inflammatory/ Transmissible	Bacterial	Multi-system	Fusobacterium necrophorum
608	Western Northern	N	Mule Deer	Odocoileus hemionus	2008	52.1929	-104.49	Watson	Saskatchewan	Adult	Male		Infectious/ Inflammatory/ Transmissible	Bacterial	Multi-system	Fusobacterium necrophorum
609	Western Northern	N	Mule Deer	Odocoileus hemionus	2010	52.3695	-106.46	Osler	Saskatchewan	Adult	Male	70 kg	Infectious/ Inflammatory/ Transmissible	Bacterial	Multi-system	Fusobacterium necrophorum
610	Western Northern	N	Pronghorn	Antilocapra americana	2008	50.292	-108.657		Saskatchewan	Adult	Female	34 kg	Infectious/ Inflammatory/ Transmissible	Bacterial	Multi-system	Fusobacterium necrophorum
611	Western Northern	N	Pronghorn	Antilocapra americana	2012	50.743	-109.358		Saskatchewan	Adult	Female	44 kg	Infectious/ Inflammatory/ Transmissible	Bacterial	Multi-system	Fusobacterium necrophorum
612	Ontario and Nunavut	N	White-Tailed Deer	Odocoileus virginianus	2020	42.9469	-81.3678	London	Ontario	Adult	Male	72 kg	Infectious/ Inflammatory/ Transmissible	Bacterial	Multi-system	Fusobacterium necrophorum		Bacteroides fragilis	Escherichia coli
613	Western Northern	N	White-Tailed Deer	Odocoileus virginianus	2009	49.891	-108.9	Maple Creek	Saskatchewan	Unknown	Female	42kg	Infectious/ Inflammatory/ Transmissible	Bacterial	Multi-system	Fusobacterium necrophorum
614	Western Northern	N	White-Tailed Deer	Odocoileus virginianus	2009	53.369	-108.371	Glaslyn	Saskatchewan	Adult	Male		Infectious/ Inflammatory/ Transmissible	Bacterial	Multi-system	Fusobacterium necrophorum		Trueperella pyogenes
615	Western Northern	N	Mule Deer	Odocoileus hemionus	2014	51.7848	-106.439	blackstrap lake	Saskatchewan	Unknown	Female	32 kg	Infectious/ Inflammatory/ Transmissible	Bacterial	Multi-system	Fusobacterium sp.
616	Western Northern	N	Pronghorn	Antilocapra americana	2010	50.102	-108.434	Gull Lake	Saskatchewan	Adult	Female	41 kgs	Infectious/ Inflammatory/ Transmissible	Bacterial	Multi-system	Fusobacterium sp.
617	Western Northern	N	White-Tailed Deer	Odocoileus virginianus	2006	50.954	-109.998		Saskatchewan	Adult	Male		Infectious/ Inflammatory/ Transmissible	Bacterial	Multi-system	Fusobacterium sp.
618	Western Northern	N	Mule Deer	Odocoileus hemionus	2008	52.5969	-103.253	Porcupine Plain	Saskatchewan	Adult	Female		Infectious/ Inflammatory/ Transmissible	Viral	Nervous System	herpesvirus sp
619	Quebec	N	Caribou	Rangifer tarandus	2018	60.0369	-77.2692	Puvirnituq	Québec	Unknown	Unknown	NE	Infectious/ Inflammatory/ Transmissible	Parasitic	Musculoskeletal System	Hypoderma tarandi		Sarcocyst sp.
620	Western Northern	N	Caribou	Rangifer tarandus	2017	68.3607	-133.723	Inuvik	Northwest Territories	Unknown	Unknown		Infectious/ Inflammatory/ Transmissible	Bacterial	Musculoskeletal System	Klebsiella oxytoca		Staphylococcus aureus
621	Quebec	N	White-Tailed Deer	Odocoileus virginianus	2022	46.2194	-73.6394	sainte-Béatrix	Québec	Juvenile	Female	14,22 lg	Infectious/ Inflammatory/ Transmissible	Bacterial	Multi-system	Listeria monocytogenes		P tenuis - incidental	Nematodes - unknown
622	Western Northern	N	White-Tailed Deer	Odocoileus virginianus	2018	52.0523	-106.704	Saskatoon	Saskatchewan	Adult	Female	76 kg	Infectious/ Inflammatory/ Transmissible	Bacterial	Multi-system	Listeria monocytogenes
623	British Columbia	N	Dall Sheep	Ovis dalli	2008	49.0568	-122.285			Unknown	Unknown		Infectious/ Inflammatory/ Transmissible	Parasitic	Respiratory system	lungworm - Protostrongylus sp		Sarcocyst sp.
624	British Columbia	N	Mule Deer	Odocoileus hemionus	2003	53.3	-120.167	McBride	British Columbia	Adult	Male		Infectious/ Inflammatory/ Transmissible	Parasitic	Respiratory system	lungworm - Protostrongylus sp
625	British Columbia	N	Bighorn Sheep	Ovis canadensis	2013	49.513	-115.769	Cranbrook	British Columbia	Unknown	Unknown		Infectious/ Inflammatory/ Transmissible	Parasitic	Respiratory system	lungworm -unknown nematode
626	British Columbia	N	Mule Deer	Odocoileus hemionus	2011	49.2723	-124.193			Juvenile	Male		Infectious/ Inflammatory/ Transmissible	Parasitic	Respiratory system	lungworm -unknown nematode
627	British Columbia	N	Mule Deer	Odocoileus hemionus	2005	49.75	-119.733		British Columbia	Unknown	Female		Infectious/ Inflammatory/ Transmissible	Parasitic	Respiratory system	lungworm -unknown nematode		Sarcocyst sp.
628	British Columbia	N	Moose	Alces americanus	2003	49.5	-117.283	Nelson	British Columbia	Juvenile	Male		Infectious/ Inflammatory/ Transmissible	Viral	Multi-system	malignant catarrhal fever		Clostridium perfringens	Escherichia sp.
629	Western Northern	N	White-Tailed Deer	Odocoileus virginianus	2016	50.9716	-105.162	Island View	Saskatchewan	Adult	Female	70kg	Infectious/ Inflammatory/ Transmissible	Viral	Multi-system	malignant catarrhal fever
630	Western Northern	N	Moose	Alces americanus	2006	50.7629	-106.027		Saskatchewan	Adult	Male	295	Infectious/ Inflammatory/ Transmissible	Viral	Multi-system	malignant catarrhal fever (Bovine herpesvirus type 3 (bhv-3))
631	Western Northern	N	Moose	Alces americanus	2018	51.7825	-106.428	Blackstrap	Saskatchewan	Adult	Male	386 kg	Infectious/ Inflammatory/ Transmissible	Viral	Multi-system	malignant catarrhal fever (MCF- ovine herpesvirus-2)
632	Western Northern	N	White-Tailed Deer	Odocoileus virginianus	2019	53.434	-105.869	Spruce Home	Saskatchewan	Adult	Male		Infectious/ Inflammatory/ Transmissible	Bacterial	Musculoskeletal System	Mannheimia sp
633	British Columbia	N	Mule Deer	Odocoileus hemionus	2010	49.4063	-123.538			Juvenile	Female	3.4 kg	Infectious/ Inflammatory/ Transmissible	Bacterial	Oral Cavity/Dental	Mixed		Escherichia coli	Streptococcus Sp
634	Alberta	N	Bighorn Sheep	Ovis canadensis	2016	50.6302	-114.684	Millarville	Alberta	Adult	Female	46Kg	Infectious/ Inflammatory/ Transmissible	Bacterial	Respiratory system	Mixed		lungworm - Protostrongylus sp
635	Quebec	N	Caribou	Rangifer tarandus	2014	54.0197	-72.9739	Saint-Armand	Québec	Unknown	Unknown	NE	Infectious/ Inflammatory/ Transmissible	Bacterial	Respiratory system	Mixed		Prevotella melaninogenica	Trueperella pyogenes
636	Western Northern	N	Caribou	Rangifer tarandus	2013	64.8255	-124.846	mckinley bay	Northwest Territories	Juvenile	Unknown		Infectious/ Inflammatory/ Transmissible	Bacterial	Musculoskeletal System	Mixed			Sarcocyst sp.
637	Western Northern	N	Caribou	Rangifer tarandus	2011	68.3607	-133.723	Inuvik	Northwest Territories	Adult	Male		Infectious/ Inflammatory/ Transmissible	Bacterial	Oral Cavity/Dental	Mixed
638	Western Northern	N	Elk	Cervus canadensis	2015	60.7212	-135.057	Whitehorse	Yukon	Adult	Male		Infectious/ Inflammatory/ Transmissible	Bacterial	Multi-system	Mixed		Trueperella pyogenes
639	Ontario and Nunavut	N	Moose	Alces americanus	2022	46.0847	-80.5824	Alban	Ontario	Unknown	Unknown		Infectious/ Inflammatory/ Transmissible	Bacterial	Musculoskeletal System	Mixed
640	Ontario and Nunavut	N	Moose	Alces americanus	2011	46.4365	-81.1466	Lively	Ontario	Juvenile	Female		Infectious/ Inflammatory/ Transmissible	Bacterial	Musculoskeletal System	Mixed
641	Western Northern	N	Moose	Alces americanus	2016	51.529	-105.493	Simpson	Saskatchewan	Juvenile	Female	188kg	Infectious/ Inflammatory/ Transmissible	Bacterial	Multi-system	Mixed
642	Western Northern	N	Moose	Alces americanus	2021	52.3194	-104.821	Annaheim	Saskatchewan	Juvenile	Male	170 kg	Infectious/ Inflammatory/ Transmissible	Bacterial	Multi-system	Mixed		Escherichia coli	Clostridium septicum
643	Western Northern	N	Moose	Alces americanus	2009	53.0449	-109.929	lonerock	Saskatchewan	Adult	Male		Infectious/ Inflammatory/ Transmissible	Bacterial	Musculoskeletal System	Mixed
644	Western Northern	N	Moose	Alces americanus	2013	64.2823	-135	Highland River	Yukon	Unknown	Unknown		Infectious/ Inflammatory/ Transmissible	Bacterial	Musculoskeletal System	Mixed
645	British Columbia	N	Mule Deer	Odocoileus hemionus	2013	49.6036	-119.674			Juvenile	Female		Infectious/ Inflammatory/ Transmissible	Bacterial	Respiratory system	Mixed		Fusobacterium necrophorum	Trueperella pyogenes
646	Western Northern	N	Mule Deer	Odocoileus hemionus	2006	49.489	-109.796		Saskatchewan	Adult	Female		Infectious/ Inflammatory/ Transmissible	Bacterial	Oral Cavity/Dental	Mixed
647	Western Northern	N	Muskox	Ovibos moschatus	2022	62.3849	-106.343		Northwest Territories	Unknown	Unknown		Infectious/ Inflammatory/ Transmissible	Bacterial	Musculoskeletal System	Mixed
648	Western Northern	N	Pronghorn	Antilocapra americana	2009	49.0085	-105.381		Saskatchewan	Adult	Female		Infectious/ Inflammatory/ Transmissible	Bacterial	Respiratory system	Mixed		Fusobacterium sp.	Trueperella pyogenes
649	Western Northern	N	Pronghorn	Antilocapra americana	2014	50.772	-108.746	Abbey	Saskatchewan	Adult	Male	44kg	Infectious/ Inflammatory/ Transmissible	Bacterial	Multi-system	Mixed		Trueperella pyogenes	Listeria monocytogenes
650	Western Northern	N	Pronghorn	Antilocapra americana	2014	50.816	-108.677	Abbey	Saskatchewan	Adult	Male	48kg	Infectious/ Inflammatory/ Transmissible	Bacterial	Multi-system	Mixed		Trueperella pyogenes	Clostridium perfringens type A
651	Western Northern	N	Pronghorn	Antilocapra americana	2012	51.3935	-109.358	Kindersley	Saskatchewan	Adult	Male	46 kg	Infectious/ Inflammatory/ Transmissible	Bacterial	Multi-system	Mixed
652	Western Northern	N	Pronghorn	Antilocapra americana	2005	51.44	-107.55		Saskatchewan	Adult	Male		Infectious/ Inflammatory/ Transmissible	Bacterial	Multi-system	Mixed		Fusobacterium sp.	Trueperella pyogenes
653	Ontario and Nunavut	N	White-Tailed Deer	Odocoileus virginianus	2020	42.0996	-83.1214	Amherstburg	Ontario	Juvenile	Male	24 kg	Infectious/ Inflammatory/ Transmissible	Bacterial	Respiratory system	Mixed
654	Ontario and Nunavut	N	White-Tailed Deer	Odocoileus virginianus	2020	44.2217	-76.3334	Wolfe Island	Ontario	Adult	Male	56 kg	Infectious/ Inflammatory/ Transmissible	Bacterial	Respiratory system	Mixed		Escherichia coli	Trueperella pyogenes
655	Quebec	N	White-Tailed Deer	Odocoileus virginianus	2017	45.5402	-75.8675	Chelsea	Québec	Juvenile	Male	17,52 kg	Infectious/ Inflammatory/ Transmissible	Bacterial	Respiratory system	Mixed	secondary trauma	Escherichia coli	Streptococcus Alpha-hemolytic
656	Quebec	N	White-Tailed Deer	Odocoileus virginianus	2022	45.3402	-72.2717	Saint-Étienne-de-Bolton	Québec	Adult	Male	56 kg	Infectious/ Inflammatory/ Transmissible	Bacterial	Multi-system	Mixed		Pasteurella multocida	Trueperella pyogenes
657	Western Northern	N	White-Tailed Deer	Odocoileus virginianus	2009	49.5092	-106.006	Assiniboia	Saskatchewan	Adult	Male	50kg (scavenged)	Infectious/ Inflammatory/ Transmissible	Bacterial	Gastrointestinal System	Mixed		Escherichia coli	Clostridium perfringens type A
658	Western Northern	N	White-Tailed Deer	Odocoileus virginianus	2009	49.5323	-105.988	Assiniboia	Saskatchewan	Adult	Male	70kg	Infectious/ Inflammatory/ Transmissible	Bacterial	Gastrointestinal System	Mixed		Escherichia coli	Clostridium perfringens type A
659	Western Northern	N	White-Tailed Deer	Odocoileus virginianus	2017	49.6437	-108.414	Shaunavon	Saskatchewan	Adult	Female	72 kg	Infectious/ Inflammatory/ Transmissible	Bacterial	Respiratory system	Mixed
660	Western Northern	N	White-Tailed Deer	Odocoileus virginianus	2022	51.258	-102.68	Fonehill	Saskatchewan	Juvenile	Male	32kg	Infectious/ Inflammatory/ Transmissible	Bacterial	Multi-system	Mixed
661	Western Northern	N	Moose	Alces americanus	2017	52.474	-103.957	Archerwill	Saskatchewan	Adult	Female		Infectious/ Inflammatory/ Transmissible	Bacterial	Eye/Ear	Moraxella bovis		P tenuis - unknown significance
662	Western Northern	N	Moose	Alces americanus	2018	52.707	-104.827			Adult	Male		Infectious/ Inflammatory/ Transmissible	Bacterial	Eye/Ear	Moraxella bovis
663	Western Northern	N	Mule Deer	Odocoileus hemionus	2018	51.747	-109.306	Vanscoy	Saskatchewan	Adult	Male	102kg	Infectious/ Inflammatory/ Transmissible	Bacterial	Eye/Ear	Moraxella bovoculi
664	Western Northern	N	White-Tailed Deer	Odocoileus virginianus	2021	51.9572	-106.997	Vanscoy	Saskatchewan	Juvenile	Female	18 kg	Infectious/ Inflammatory/ Transmissible	Bacterial	Gastrointestinal System	Mycobacterium aviam ssp. Paratuberculosis (Johne's)
665	Ontario and Nunavut	N	White-Tailed Deer	Odocoileus virginianus	2019	43.8701	-81.1089	Gorrie	Ontario	Adult	Male	62 kg	Infectious/ Inflammatory/ Transmissible	Bacterial	Respiratory system	Mycoplasma bovis
666	Alberta	N	Caribou	Rangifer tarandus	2012	49.4904	-115.812			Unknown	Female		Infectious/ Inflammatory/ Transmissible	Unknown	Musculoskeletal System	N/A	myopathy, unknown etiology	Sarcocyst sp.
667	Alberta	N	Caribou	Rangifer tarandus	2012	50.1474	-115.924			Unknown	Female		Infectious/ Inflammatory/ Transmissible	Unknown	Musculoskeletal System	N/A	myopathy, unknown etiology	Sarcocyst sp.
668	Western Northern	N	Elk	Cervus canadensis	2014	52.06	-102.857		Saskatchewan	Adult	Female	184kg	Infectious/ Inflammatory/ Transmissible	Degenerative	Musculoskeletal System	N/A	DJD
669	Western Northern	N	Elk	Cervus canadensis	2011	52.089	-102.905	Preeceville	Saskatchewan	Adult	Female		Infectious/ Inflammatory/ Transmissible	Degenerative	Multi-system	N/A	periodontal disease, chronic corneal edema
670	Western Northern	N	Elk	Cervus canadensis	2009	53.5096	-104.521	Choiceland	Saskatchewan	Unknown	Unknown		Infectious/ Inflammatory/ Transmissible	Other	Musculoskeletal System	N/A	hypertrophic osteopathy
671	Atlantic	N	Moose	Alces americanus	2007	45.2333	-62.0667		Nova Scotia	Adult	Female	163.296	Infectious/ Inflammatory/ Transmissible	Degenerative	Nervous System	N/A	cerebellar abiotrophy
672	Atlantic	N	Moose	Alces americanus	2006	50.65	-57.3		Newfoundland and Labrador	Adult	Female		Infectious/ Inflammatory/ Transmissible	Other	Urinary System	N/A	renal infarction
673	Quebec	N	Moose	Alces americanus	2017	50.1208	-74.3822	Chibougamau	Québec	Unknown	Unknown	Non déterminé	Infectious/ Inflammatory/ Transmissible	Degenerative	Musculoskeletal System	N/A	DJD
674	Quebec	N	Moose	Alces americanus	2020	50.8369	-78.8267		Québec	Adult	Male		Infectious/ Inflammatory/ Transmissible	Degenerative	Urinary System	N/A	polycystic kidney disease
675	Western Northern	N	Mule Deer	Odocoileus hemionus	2006	51.7617	-109.873		Saskatchewan	Adult	Male		Infectious/ Inflammatory/ Transmissible	Degenerative	Nervous System	N/A	cerebellar mineralization, not inflammatory
676	Western Northern	N	Mule Deer	Odocoileus hemionus	2009	51.8036	-106.499	Dundurn	Saskatchewan	Adult	Male		Infectious/ Inflammatory/ Transmissible	Degenerative	Musculoskeletal System	N/A	DJD
677	Western Northern	N	Mule Deer	Odocoileus hemionus	2008	50.678	-108.653	Shackleton	Saskatchewan	Unknown	Male		Infectious/ Inflammatory/ Transmissible	Degenerative	Nervous System	N/A	Leucoencephalopathy
678	Western Northern	N	Muskox	Ovibos moschatus	2020	70.7368	-117.77	Ulukhaktok	Northwest Territories	Unknown	Unknown		Infectious/ Inflammatory/ Transmissible	Degenerative	Musculoskeletal System	N/A	scar tissue
679	Atlantic	N	White-Tailed Deer	Odocoileus virginianus	2004	46	-64.6333		New Brunswick	Adult	Male		Infectious/ Inflammatory/ Transmissible	Degenerative	Musculoskeletal System	N/A	DJD
680	Ontario and Nunavut	N	White-Tailed Deer	Odocoileus virginianus	2005	45.65	-79.72		Ontario	Juvenile	Female	24	Infectious/ Inflammatory/ Transmissible	Degenerative	Cardiovascular System	N/A	Congestive heart failure	emaciation
681	Ontario and Nunavut	N	White-Tailed Deer	Odocoileus virginianus	2003	42.7167	-81.0833		Ontario	Adult	Unknown		Infectious/ Inflammatory/ Transmissible	Degenerative	Musculoskeletal System	N/A	DJD
682	Quebec	N	White-Tailed Deer	Odocoileus virginianus	2014	45.0867	-74.1747	Huntingdon	Québec	Juvenile	Female	40 kg	Infectious/ Inflammatory/ Transmissible	Unknown	Urinary System	N/A	renal failure, unknown cause	Nematodes - unknown	Sarcocyst sp.
683	Western Northern	N	White-Tailed Deer	Odocoileus virginianus	2015	51.122	-108.58	Eston	Saskatchewan	Unknown	Male		Infectious/ Inflammatory/ Transmissible	Degenerative	Musculoskeletal System	N/A	lipogranulomatosis - unknown cause
684	Western Northern	N	White-Tailed Deer	Odocoileus virginianus	2010	51.7702	-103.991	Saskatoon	Saskatchewan	Adult	Male		Infectious/ Inflammatory/ Transmissible	Other	Gastrointestinal System	N/A	perforated gastric ulcer
685	Western Northern	N	White-Tailed Deer	Odocoileus virginianus	2013	50.94	-102.036	Bredenbury	Saskatchewan	Adult	Female	54 kg	Infectious/ Inflammatory/ Transmissible	Other	Integumentary System	N/A	telogen deflection, secondary dermatitis
686	Western Northern	N	Bison	Bison bison	2012	60.7212	-135.057	Whitehorse	Yukon	Juvenile	Unknown		Infectious/ Inflammatory/ Transmissible	Other	Integumentary System	N/A	telogen deflection, secondary dermatitis
687	Ontario and Nunavut	N	Caribou	Rangifer tarandus	2018	61.3997	-94.7311		Nunavut	Unknown	Unknown		Infectious/ Inflammatory/ Transmissible	Parasitic	Multi-System	Onchocerca sp.		Besnoitia	Sarcocyst sp.
688	Alberta	N	Bighorn Sheep	Ovis canadensis	2015	50.6302	-114.684	Millarville	Alberta	Juvenile	Female	20Kg	Infectious/ Inflammatory/ Transmissible	Other	Multi-system	orf/contageous ecthyema/parapoxvirus		lungworm - Protostrongylus sp
689	British Columbia	N	Mountain Goat	Oreamnos americanus	2012	57.9615	-129.727			Unknown	Unknown		Infectious/ Inflammatory/ Transmissible	Viral	Integumentary System	orf/contageous ecthyema/parapoxvirus
690	British Columbia	N	Mountain Goat	Oreamnos americanus	2012	57.9615	-129.727			Unknown	Unknown		Infectious/ Inflammatory/ Transmissible	Viral	Integumentary System	orf/contageous ecthyema/parapoxvirus
691	Alberta	N	Muskox	Ovibos moschatus	2017	70.554	-115.865		Northwest Territories	Juvenile	Female		Infectious/ Inflammatory/ Transmissible	Viral	Integumentary System	orf/contageous ecthyema/parapoxvirus		lungworm -unknown	Sarcocyst sp.
692	Alberta	N	Muskox	Ovibos moschatus	2017	70.554	-115.865		Northwest Territories	Juvenile	Male		Infectious/ Inflammatory/ Transmissible	Viral	Integumentary System	orf/contageous ecthyema/parapoxvirus		lungworm -unknown
693	Alberta	N	Muskox	Ovibos moschatus	2017	70.554	-115.865		Northwest Territories	Juvenile	Male		Infectious/ Inflammatory/ Transmissible	Viral	Integumentary System	orf/contageous ecthyema/parapoxvirus		lungworm -unknown
694	Western Northern	N	Muskox	Ovibos moschatus	2013	72.0153	-125.728		Northwest Territories	Unknown	Unknown		Infectious/ Inflammatory/ Transmissible	Viral	Integumentary System	orf/contageous ecthyema/parapoxvirus		Sarcocyst sp.
695	Western Northern	N	Elk	Cervus canadensis	2018	52.649	-104.687			Adult	Female	150kg	Infectious/ Inflammatory/ Transmissible	Parasitic	Nervous System	P tenuis - confirmed
696	Atlantic	N	Moose	Alces americanus	2015	45.7855	-64.0061	Amherst	Nova Scotia	Adult	Male	235 kgs	Infectious/ Inflammatory/ Transmissible	Parasitic	Nervous System	P tenuis - confirmed	secondary trauma
697	Atlantic	N	Moose	Alces americanus	2021	45.4027	-64.4863	Diligent River	Nova Scotia	Juvenile	Male	-	Infectious/ Inflammatory/ Transmissible	Parasitic	Nervous System	P tenuis - confirmed
698	Atlantic	N	Moose	Alces americanus	2009	45.6285	-61.3515	Port Hawkesbury	Nova Scotia	Adult	Male		Infectious/ Inflammatory/ Transmissible	Parasitic	Nervous System	P tenuis - confirmed		retained testicle
699	Atlantic	N	Moose	Alces americanus	2012	45.8663	-63.9774	Amherst Head	Nova Scotia	Juvenile	Male	121.5 kg	Infectious/ Inflammatory/ Transmissible	Parasitic	Nervous System	P tenuis - confirmed
700	Atlantic	N	Moose	Alces americanus	2018	46.2487	-60.8518	Cape Breton	Nova Scotia	Unknown	Unknown	Unknown	Infectious/ Inflammatory/ Transmissible	Parasitic	Nervous System	P tenuis - confirmed
701	Atlantic	N	Moose	Alces americanus	2009	46.3547	-60.9727	Margaree Valley	Nova Scotia	Adult	Male	211.0 kg	Infectious/ Inflammatory/ Transmissible	Parasitic	Nervous System	P tenuis - confirmed
702	Atlantic	N	Moose	Alces americanus	2019	46.625	-61.0148	Chéticamp	Nova Scotia	Juvenile	Female	129.0 kg	Infectious/ Inflammatory/ Transmissible	Parasitic	Nervous System	P tenuis - confirmed		Dictyocaulus sp
703	Atlantic	N	Moose	Alces americanus	2007	46.15	-60.5993	Big Harbour	Nova Scotia	Juvenile	Female		Infectious/ Inflammatory/ Transmissible	Parasitic	Nervous System	P tenuis - confirmed		Sarcocyst sp.
704	Quebec	N	Moose	Alces americanus	2017	45.14	-72.1786	Stanstead	Québec	Juvenile	Unknown	Non évaluable	Infectious/ Inflammatory/ Transmissible	Parasitic	Nervous System	P tenuis - confirmed		Sarcocyst sp.
705	Quebec	N	Moose	Alces americanus	2013	45.6142	-71.2292	Scotstown	Québec	Juvenile	Male	NE	Infectious/ Inflammatory/ Transmissible	Parasitic	Nervous System	P tenuis - confirmed		Sarcocyst sp.
706	Quebec	N	Moose	Alces americanus	2015	45.9019	-74.5392	Harrington	Québec	Juvenile	Male	Non évaluable	Infectious/ Inflammatory/ Transmissible	Parasitic	Nervous System	P tenuis - confirmed
707	Quebec	N	Moose	Alces americanus	2013	45.9442	-71.7575	Chesterville	Québec	Juvenile	Male	149 kg	Infectious/ Inflammatory/ Transmissible	Parasitic	Nervous System	P tenuis - confirmed		Sarcocyst sp.	lungworm -unknown
708	Quebec	N	Moose	Alces americanus	2016	46.2672	-71.5362	Inverness	Québec	Juvenile	Female	195 kg	Infectious/ Inflammatory/ Transmissible	Parasitic	Nervous System	P tenuis - confirmed		Cestodes - unknown
709	Quebec	N	Moose	Alces americanus	2012	46.4889	-72.1478	Sainte-Cécile-de-Lévrard	Québec	Juvenile	Male	434 lbs	Infectious/ Inflammatory/ Transmissible	Parasitic	Nervous System	P tenuis - confirmed		Sarcocyst sp.
710	Quebec	N	Moose	Alces americanus	2014	46.5242	-72.2897	Sainte-Geneviève-de-Batiscan	Québec	Juvenile	Female	NE	Infectious/ Inflammatory/ Transmissible	Parasitic	Nervous System	P tenuis - confirmed
711	Quebec	N	Moose	Alces americanus	2015	46.5969	-72.3161	Saint-Prosper	Québec	Adult	Male	NE	Infectious/ Inflammatory/ Transmissible	Parasitic	Nervous System	P tenuis - confirmed
712	Quebec	N	Moose	Alces americanus	2008	45.8692	-72.2094	Saint-Lucien		Juvenile	Female	373 lbs	Infectious/ Inflammatory/ Transmissible	Parasitic	Nervous System	P tenuis - confirmed		Cysticercus tenuicollis	Sarcocyst sp.
713	Western Northern	N	Moose	Alces americanus	2017	49.0022	-102.549	North Portal	Saskatchewan	Unknown	Female		Infectious/ Inflammatory/ Transmissible	Parasitic	Nervous System	P tenuis - confirmed
714	Western Northern	N	Moose	Alces americanus	2009	50.51	-101.553	Rocanville	Saskatchewan	Adult	Female		Infectious/ Inflammatory/ Transmissible	Parasitic	Nervous System	P tenuis - confirmed
715	Western Northern	N	Moose	Alces americanus	2017	51.8096	-106.508	Dundurn	Saskatchewan	Juvenile	Male	164 kg	Infectious/ Inflammatory/ Transmissible	Parasitic	Nervous System	P tenuis - confirmed
716	Western Northern	N	Moose	Alces americanus	2020	51.8964	-106.52	Dundurn	Saskatchewan	Adult	Male	224 kg	Infectious/ Inflammatory/ Transmissible	Parasitic	Nervous System	P tenuis - confirmed
717	Western Northern	N	Moose	Alces americanus	2020	51.9046	-106.53	Dundurn	Saskatchewan	Juvenile	Male	226 kg	Infectious/ Inflammatory/ Transmissible	Parasitic	Nervous System	P tenuis - confirmed
718	Western Northern	N	Moose	Alces americanus	2014	51.9406	-102.668	Preeceville	Saskatchewan	Adult	Female		Infectious/ Inflammatory/ Transmissible	Parasitic	Nervous System	P tenuis - confirmed
719	Western Northern	N	Moose	Alces americanus	2014	52.067	-102.893		Saskatchewan	Juvenile	Female	218 kg	Infectious/ Inflammatory/ Transmissible	Parasitic	Nervous System	P tenuis - confirmed
720	Western Northern	N	Moose	Alces americanus	2015	52.082	-106.95	Grandora	Saskatchewan	Juvenile	Male	98kg	Infectious/ Inflammatory/ Transmissible	Parasitic	Nervous System	P tenuis - confirmed
721	Western Northern	N	Moose	Alces americanus	2016	52.191	-106.367	Aberdeen	Saskatchewan	Adult	Male	248kg	Infectious/ Inflammatory/ Transmissible	Parasitic	Nervous System	P tenuis - confirmed
722	Western Northern	N	Moose	Alces americanus	2020	52.286	-104.143	Rose Valley	Saskatchewan	Adult	Male		Infectious/ Inflammatory/ Transmissible	Parasitic	Nervous System	P tenuis - confirmed
723	Western Northern	N	Moose	Alces americanus	2019	52.518	-104.267	Lac Vert	Saskatchewan	Adult	Female		Infectious/ Inflammatory/ Transmissible	Parasitic	Nervous System	P tenuis - confirmed
724	Western Northern	N	Moose	Alces americanus	2018	52.518	-103.801	Archerwill	Saskatchewan	Adult	Female	216 kg	Infectious/ Inflammatory/ Transmissible	Parasitic	Nervous System	P tenuis - confirmed
725	Western Northern	N	Moose	Alces americanus	2019	52.5215	-103.926	Archerwill	Saskatchewan	Adult	Female		Infectious/ Inflammatory/ Transmissible	Parasitic	Nervous System	P tenuis - confirmed
726	Western Northern	N	Moose	Alces americanus	2016	52.606	-103.741	Porcupine Plain	Saskatchewan	Adult	Female	274kg	Infectious/ Inflammatory/ Transmissible	Parasitic	Nervous System	P tenuis - confirmed
727	Western Northern	N	Moose	Alces americanus	2015	52.6578	-102.086		Saskatchewan	Adult	Female	322 kg	Infectious/ Inflammatory/ Transmissible	Parasitic	Nervous System	P tenuis - confirmed
728	Western Northern	N	Moose	Alces americanus	2016	52.671	-102.557	Clemenceau	Saskatchewan	Adult	Female		Infectious/ Inflammatory/ Transmissible	Parasitic	Nervous System	P tenuis - confirmed
729	Western Northern	N	Moose	Alces americanus	2011	52.7	-104.404	Melfort	Saskatchewan	Juvenile	Male	166 kg	Infectious/ Inflammatory/ Transmissible	Parasitic	Nervous System	P tenuis - confirmed
730	Western Northern	N	Moose	Alces americanus	2005	52.705	-102.327		Saskatchewan	Adult	Female		Infectious/ Inflammatory/ Transmissible	Parasitic	Nervous System	P tenuis - confirmed
731	Western Northern	N	Moose	Alces americanus	2009	52.722	-103.45		Saskatchewan	Unknown	Male		Infectious/ Inflammatory/ Transmissible	Parasitic	Nervous System	P tenuis - confirmed
732	Western Northern	N	Moose	Alces americanus	2019	52.816	-104.489	Melfort	Saskatchewan	Adult	Female		Infectious/ Inflammatory/ Transmissible	Parasitic	Nervous System	P tenuis - confirmed
733	Western Northern	N	Moose	Alces americanus	2022	52.845	-104.489	Naisberry	Saskatchewan	Juvenile	Male		Infectious/ Inflammatory/ Transmissible	Parasitic	Nervous System	P tenuis - confirmed
734	Western Northern	N	Moose	Alces americanus	2016	52.8584	-102.188	Erwood	Saskatchewan	Adult	Female		Infectious/ Inflammatory/ Transmissible	Parasitic	Nervous System	P tenuis - confirmed
735	Western Northern	N	Moose	Alces americanus	2016	52.8584	-102.188	Erwood	Saskatchewan	Adult	Female		Infectious/ Inflammatory/ Transmissible	Parasitic	Nervous System	P tenuis - confirmed
736	Western Northern	N	Moose	Alces americanus	2018	52.8605	-102.173	Erwood	Saskatchewan	Adult	Female		Infectious/ Inflammatory/ Transmissible	Parasitic	Nervous System	P tenuis - confirmed
737	Western Northern	N	Moose	Alces americanus	2020	52.874	-103.679	Crooked River	Saskatchewan	Adult	Male		Infectious/ Inflammatory/ Transmissible	Parasitic	Nervous System	P tenuis - confirmed
738	Western Northern	N	Moose	Alces americanus	2019	52.983	-103.982	Tisdale	Saskatchewan	Adult	Male		Infectious/ Inflammatory/ Transmissible	Parasitic	Nervous System	P tenuis - confirmed
739	Western Northern	N	Moose	Alces americanus	2019	53.035	-104.032	Ridgedale	Saskatchewan	Juvenile	Female		Infectious/ Inflammatory/ Transmissible	Parasitic	Nervous System	P tenuis - confirmed
740	Western Northern	N	Moose	Alces americanus	2019	53.078	-104.106	Ridgedale	Saskatchewan	Juvenile	Male		Infectious/ Inflammatory/ Transmissible	Parasitic	Nervous System	P tenuis - confirmed
741	Western Northern	N	Moose	Alces americanus	2020	53.1577	-106.978	Shell Lake	Saskatchewan	Adult	Female		Infectious/ Inflammatory/ Transmissible	Parasitic	Nervous System	P tenuis - confirmed
742	Western Northern	N	Moose	Alces americanus	2013	53.166	-103.813	Aylsham	Saskatchewan	Adult	Female		Infectious/ Inflammatory/ Transmissible	Parasitic	Nervous System	P tenuis - confirmed
743	Western Northern	N	Moose	Alces americanus	2021	53.173	-103.581	Arborfield	Saskatchewan	Adult	Female		Infectious/ Inflammatory/ Transmissible	Parasitic	Nervous System	P tenuis - confirmed
744	Western Northern	N	Moose	Alces americanus	2018	53.3037	-104.008	Codette	Saskatchewan	Adult	Male		Infectious/ Inflammatory/ Transmissible	Parasitic	Nervous System	P tenuis - confirmed
745	Western Northern	N	Moose	Alces americanus	2019	53.3103	-105.064	Shipman	Saskatchewan	Adult	Female		Infectious/ Inflammatory/ Transmissible	Parasitic	Nervous System	P tenuis - confirmed
746	Western Northern	N	Moose	Alces americanus	2016	53.3598	-103.887	Nipawin	Saskatchewan	Juvenile	Female	166kg	Infectious/ Inflammatory/ Transmissible	Parasitic	Nervous System	P tenuis - confirmed
747	Western Northern	N	Moose	Alces americanus	2018	53.362	-103.118		Saskatchewan	Adult	Female		Infectious/ Inflammatory/ Transmissible	Parasitic	Nervous System	P tenuis - confirmed
748	Western Northern	N	Moose	Alces americanus	2012	53.485	-103.645	Tobin Lake	Saskatchewan	Adult	Male	298 kg	Infectious/ Inflammatory/ Transmissible	Parasitic	Nervous System	P tenuis - confirmed
749	Western Northern	N	Moose	Alces americanus	2020	54.1105	-109.003	Loon River	Saskatchewan	Juvenile	Female		Infectious/ Inflammatory/ Transmissible	Parasitic	Nervous System	P tenuis - confirmed
750	Western Northern	N	Moose	Alces americanus	2011	54.3534	-108.704	Dorintosh	Saskatchewan	Juvenile	Female	184 kg	Infectious/ Inflammatory/ Transmissible	Parasitic	Nervous System	P tenuis - confirmed
751	Western Northern	N	Mule Deer	Odocoileus hemionus	2020	51.7404	-103.095	Invermay	Saskatchewan	Juvenile	Male		Infectious/ Inflammatory/ Transmissible	Parasitic	Nervous System	P tenuis - confirmed
752	Western Northern	N	Mule Deer	Odocoileus hemionus	2020	52.33	-103.824	Rose Valley	Saskatchewan	Adult	Female		Infectious/ Inflammatory/ Transmissible	Parasitic	Nervous System	P tenuis - confirmed
753	Western Northern	N	Mule Deer	Odocoileus hemionus	2016	52.489	-104.279	Archerwill	Saskatchewan	Adult	Female	52 kg	Infectious/ Inflammatory/ Transmissible	Parasitic	Nervous System	P tenuis - confirmed
754	Western Northern	N	Mule Deer	Odocoileus hemionus	2020	52.518	-104.411	Lac Vert	Saskatchewan	Adult	Female		Infectious/ Inflammatory/ Transmissible	Parasitic	Nervous System	P tenuis - confirmed
755	Western Northern	N	Mule Deer	Odocoileus hemionus	2018	52.5875	-104.011	Sylvania	Saskatchewan	Adult	Female		Infectious/ Inflammatory/ Transmissible	Parasitic	Nervous System	P tenuis - confirmed
756	Western Northern	N	Mule Deer	Odocoileus hemionus	2018	52.7	-104.09	Tisdale	Saskatchewan	Adult	Male	44kg	Infectious/ Inflammatory/ Transmissible	Parasitic	Nervous System	P tenuis - confirmed
757	Western Northern	N	Mule Deer	Odocoileus hemionus	2016	52.758	-104.404	Star City	Saskatchewan	Adult	Male	96kg	Infectious/ Inflammatory/ Transmissible	Parasitic	Nervous System	P tenuis - confirmed
758	Western Northern	N	Mule Deer	Odocoileus hemionus	2020	52.773	-104.537	Melfort	Saskatchewan	Adult	Male		Infectious/ Inflammatory/ Transmissible	Parasitic	Nervous System	P tenuis - confirmed
759	Western Northern	N	Mule Deer	Odocoileus hemionus	2019	52.8263	-102.387	Hudson Bay	Saskatchewan	Adult	Female		Infectious/ Inflammatory/ Transmissible	Parasitic	Nervous System	P tenuis - confirmed
760	Western Northern	N	Mule Deer	Odocoileus hemionus	2020	52.8788	-104.085	Tisdale	Saskatchewan	Adult	Male	74 kg	Infectious/ Inflammatory/ Transmissible	Parasitic	Nervous System	P tenuis - confirmed
761	Western Northern	N	Mule Deer	Odocoileus hemionus	2020	52.8912	-102.031	Hudson Bay	Saskatchewan	Adult	Male		Infectious/ Inflammatory/ Transmissible	Parasitic	Nervous System	P tenuis - confirmed
762	Western Northern	N	Mule Deer	Odocoileus hemionus	2018	53.0394	-103.765	Zenon Park	Saskatchewan	Adult	Female		Infectious/ Inflammatory/ Transmissible	Parasitic	Nervous System	P tenuis - confirmed
763	Western Northern	N	Mule Deer	Odocoileus hemionus	2020	53.0683	-104.419	Gronlid	Saskatchewan	Adult	Female	54 kg	Infectious/ Inflammatory/ Transmissible	Parasitic	Nervous System	P tenuis - confirmed
764	Western Northern	N	Mule Deer	Odocoileus hemionus	2018	53.2799	-103.576	Carrot River	Saskatchewan	Adult	Female		Infectious/ Inflammatory/ Transmissible	Parasitic	Nervous System	P tenuis - confirmed
765	Western Northern	N	Mule Deer	Odocoileus hemionus	2017	53.708	-106.76	Prince Albert	Saskatchewan	Adult	Male	96 lg	Infectious/ Inflammatory/ Transmissible	Parasitic	Nervous System	P tenuis - confirmed
766	Western Northern	N	Mule Deer	Odocoileus hemionus	2018	52.307	-107.152			Adult	Male	52 kg	Infectious/ Inflammatory/ Transmissible	Parasitic	Nervous System	P tenuis - confirmed
767	Western Northern	N	Mule Deer	Odocoileus hemionus	2018	52.889	-104.755			Adult	Male		Infectious/ Inflammatory/ Transmissible	Parasitic	Nervous System	P tenuis - confirmed
768	Atlantic	N	White-Tailed Deer	Odocoileus virginianus	2022	43.9083	-66.0713	South Ohio	Nova Scotia	Juvenile	Female		Infectious/ Inflammatory/ Transmissible	Parasitic	Nervous System	P tenuis - confirmed
769	Western Northern	N	White-Tailed Deer	Odocoileus virginianus	2019	51.15	-100.05	Dauphin	Manitoba	Adult	Male		Infectious/ Inflammatory/ Transmissible	Parasitic	Nervous System	P tenuis - confirmed		Cutaneous fibropapilloma
770	Ontario and Nunavut	N	Elk	Cervus canadensis	2017	44.5926	-77.3809	Madoc	Ontario	Adult	Female		Infectious/ Inflammatory/ Transmissible	Parasitic	Nervous System	P Tenuis - Presumed
771	Ontario and Nunavut	N	Elk	Cervus canadensis	2008	45.0755	-77.6967	Bancroft	Ontario	Adult	Female		Infectious/ Inflammatory/ Transmissible	Parasitic	Nervous System	P Tenuis - Presumed
772	Ontario and Nunavut	N	Elk	Cervus canadensis	2010	45.08	-77.701	Bancroft	Ontario	Adult	Female		Infectious/ Inflammatory/ Transmissible	Parasitic	Nervous System	P Tenuis - Presumed
773	Ontario and Nunavut	N	Elk	Cervus canadensis	2008	45.0946	-77.5355	Bancroft	Ontario	Adult	Male	140 kg	Infectious/ Inflammatory/ Transmissible	Parasitic	Nervous System	P Tenuis - Presumed
774	Ontario and Nunavut	N	Elk	Cervus canadensis	2010	45.162	-77.5066			Adult	Male		Infectious/ Inflammatory/ Transmissible	Parasitic	Nervous System	P Tenuis - Presumed
775	Western Northern	N	Elk	Cervus canadensis	2022	51.464	-103.487	Winthorpe	Saskatchewan	Adult	Female		Infectious/ Inflammatory/ Transmissible	Parasitic	Nervous System	P Tenuis - Presumed
776	Western Northern	N	Elk	Cervus canadensis	2017	51.994	-102.881		Saskatchewan	Adult	Female		Infectious/ Inflammatory/ Transmissible	Parasitic	Nervous System	P Tenuis - Presumed
777	Western Northern	N	Elk	Cervus canadensis	2010	52.089	-103.143		Saskatchewan	Unknown	Male		Infectious/ Inflammatory/ Transmissible	Parasitic	Nervous System	P Tenuis - Presumed
778	Western Northern	N	Elk	Cervus canadensis	2020	52.118	-101.71	Arran	Saskatchewan	Adult	Female		Infectious/ Inflammatory/ Transmissible	Parasitic	Nervous System	P Tenuis - Presumed
779	Western Northern	N	Elk	Cervus canadensis	2019	52.656	-104.279	Sylvania	Saskatchewan	Juvenile	Male	100 kg	Infectious/ Inflammatory/ Transmissible	Parasitic	Nervous System	P Tenuis - Presumed
780	Western Northern	N	Elk	Cervus canadensis	2008	52.918	-102.122		Saskatchewan	Adult	Male	206kg	Infectious/ Inflammatory/ Transmissible	Parasitic	Nervous System	P Tenuis - Presumed		lungworm -unknown
781	Western Northern	N	Elk	Cervus canadensis	2022	53.195	-104.459	Murphy Creek	Saskatchewan	Adult	Female	118 kg	Infectious/ Inflammatory/ Transmissible	Parasitic	Nervous System	P Tenuis - Presumed
782	Atlantic	N	Moose	Alces americanus	2014	45.4597	-62.3438		Nova Scotia	Adult	Female		Infectious/ Inflammatory/ Transmissible	Parasitic	Nervous System	P Tenuis - Presumed	secondary vehicular trauma
783	Atlantic	N	Moose	Alces americanus	2004	45.4057	-64.3259	Parrsboro	Nova Scotia	Juvenile	Female		Infectious/ Inflammatory/ Transmissible	Parasitic	Nervous System	P Tenuis - Presumed		Winter tick - clinical
784	Atlantic	N	Moose	Alces americanus	2004	45.5417	-63.7667		Nova Scotia	Juvenile	Female		Infectious/ Inflammatory/ Transmissible	Parasitic	Nervous System	P Tenuis - Presumed
785	Atlantic	N	Moose	Alces americanus	2010	45.6333	-61.9667	Antigonish Landing	Nova Scotia	Adult	Female		Infectious/ Inflammatory/ Transmissible	Parasitic	Nervous System	P Tenuis - Presumed
786	Atlantic	N	Moose	Alces americanus	2019	46.0526	-61.1189	Scotsville	Nova Scotia	Juvenile	Female		Infectious/ Inflammatory/ Transmissible	Parasitic	Nervous System	P Tenuis - Presumed
787	Atlantic	N	Moose	Alces americanus	2022	46.0999	-60.7526	Baddeck	Nova Scotia	Unknown	Unknown		Infectious/ Inflammatory/ Transmissible	Parasitic	Nervous System	P Tenuis - Presumed
788	Atlantic	N	Moose	Alces americanus	2011	46.3371	-61.0975	Margaree Forks	Nova Scotia	Juvenile	Female		Infectious/ Inflammatory/ Transmissible	Parasitic	Nervous System	P Tenuis - Presumed
789	Atlantic	N	Moose	Alces americanus	2006	46.3667	-60.975		Nova Scotia	Adult	Female	272.16	Infectious/ Inflammatory/ Transmissible	Parasitic	Nervous System	P Tenuis - Presumed
790	Atlantic	N	Moose	Alces americanus	2022	46.6917	-60.3685	Ingonish	Nova Scotia	Adult	Female		Infectious/ Inflammatory/ Transmissible	Parasitic	Nervous System	P Tenuis - Presumed
791	Atlantic	N	Moose	Alces americanus	2004	45.4667	-64.2667		Nova Scotia	Adult	Female		Infectious/ Inflammatory/ Transmissible	Parasitic	Nervous System	P Tenuis - Presumed
792	Ontario and Nunavut	N	Moose	Alces americanus	2016	45.5082	-79.919	Mckellar	Ontario	Juvenile	Female	150kg	Infectious/ Inflammatory/ Transmissible	Parasitic	Multi-system	P Tenuis - Presumed	Secondary myonecrosis
793	Ontario and Nunavut	N	Moose	Alces americanus	2017	44.7673	-79.5981	Coldwater	Ontario	Adult	Male		Infectious/ Inflammatory/ Transmissible	Parasitic	Nervous System	P Tenuis - Presumed
794	Ontario and Nunavut	N	Moose	Alces americanus	2008	44.8168	-77.1827	Cloyne	Ontario	Adult	Female		Infectious/ Inflammatory/ Transmissible	Parasitic	Nervous System	P Tenuis - Presumed
795	Ontario and Nunavut	N	Moose	Alces americanus	2019	44.8511	-79.3883	Kilworthy	Ontario	Adult	Female		Infectious/ Inflammatory/ Transmissible	Parasitic	Nervous System	P Tenuis - Presumed
796	Ontario and Nunavut	N	Moose	Alces americanus	2011	44.9248	-78.7238	Minden	Ontario	Adult	Male		Infectious/ Inflammatory/ Transmissible	Parasitic	Nervous System	P Tenuis - Presumed
797	Ontario and Nunavut	N	Moose	Alces americanus	2011	44.9248	-78.7238	Minden	Ontario	Adult	Male		Infectious/ Inflammatory/ Transmissible	Parasitic	Nervous System	P Tenuis - Presumed
798	Ontario and Nunavut	N	Moose	Alces americanus	2010	44.9728	-78.2747	Haliburton	Ontario	Adult	Male		Infectious/ Inflammatory/ Transmissible	Parasitic	Nervous System	P Tenuis - Presumed
799	Ontario and Nunavut	N	Moose	Alces americanus	2021	45.0469	-76.6476	Lanark	Ontario	Unknown	Unknown		Infectious/ Inflammatory/ Transmissible	Parasitic	Nervous System	P Tenuis - Presumed
800	Ontario and Nunavut	N	Moose	Alces americanus	2021	45.0715	-76.6383	Lanark	Ontario	Unknown	Male		Infectious/ Inflammatory/ Transmissible	Parasitic	Nervous System	P Tenuis - Presumed
801	Ontario and Nunavut	N	Moose	Alces americanus	2004	45.1167	-78.6333		Ontario	Adult	Male		Infectious/ Inflammatory/ Transmissible	Parasitic	Nervous System	P Tenuis - Presumed
802	Ontario and Nunavut	N	Moose	Alces americanus	2022	45.3061	-79.4141	Huntsville	Ontario	Juvenile	Female		Infectious/ Inflammatory/ Transmissible	Parasitic	Nervous System	P Tenuis - Presumed
803	Ontario and Nunavut	N	Moose	Alces americanus	2004	45.4034	-79.7669		Ontario	Juvenile	Female		Infectious/ Inflammatory/ Transmissible	Parasitic	Nervous System	P Tenuis - Presumed
804	Ontario and Nunavut	N	Moose	Alces americanus	2013	45.456	-77.8007	Barrys Bay	Ontario	Adult	Male		Infectious/ Inflammatory/ Transmissible	Parasitic	Nervous System	P Tenuis - Presumed
805	Ontario and Nunavut	N	Moose	Alces americanus	2006	45.4821	-78.4864	Guelph	Ontario	Adult	Male		Infectious/ Inflammatory/ Transmissible	Parasitic	Nervous System	P Tenuis - Presumed
806	Ontario and Nunavut	N	Moose	Alces americanus	2014	45.4915	-77.118		Ontario	Adult	Female		Infectious/ Inflammatory/ Transmissible	Parasitic	Nervous System	P Tenuis - Presumed
807	Ontario and Nunavut	N	Moose	Alces americanus	2022	45.4992	-75.0277		Ontario	Adult	Female		Infectious/ Inflammatory/ Transmissible	Parasitic	Nervous System	P Tenuis - Presumed
808	Ontario and Nunavut	N	Moose	Alces americanus	2019	45.6389	-77.206	Golden Lake	Ontario	Adult	Female		Infectious/ Inflammatory/ Transmissible	Parasitic	Nervous System	P Tenuis - Presumed
809	Ontario and Nunavut	N	Moose	Alces americanus	2009	45.6705	-79.6545	Magnetawan	Ontario	Unknown	Male	167 kg.	Infectious/ Inflammatory/ Transmissible	Parasitic	Multi-system	P Tenuis - Presumed		lungworm -unknown
810	Ontario and Nunavut	N	Moose	Alces americanus	2005	45.73	-77.33	Alice	Ontario	Adult	Female		Infectious/ Inflammatory/ Transmissible	Parasitic	Nervous System	P Tenuis - Presumed
811	Ontario and Nunavut	N	Moose	Alces americanus	2010	45.9068	-77.2599	Petawawa	Ontario	Adult	Male		Infectious/ Inflammatory/ Transmissible	Parasitic	Nervous System	P Tenuis - Presumed
812	Ontario and Nunavut	N	Moose	Alces americanus	2019	46.2227	-83.9667	Sault Ste. Maire	Ontario	Juvenile	Male		Infectious/ Inflammatory/ Transmissible	Parasitic	Nervous System	P Tenuis - Presumed		Fascioloides magna
813	Ontario and Nunavut	N	Moose	Alces americanus	2021	46.6952	-83.4861	Gardern river	Ontario	Unknown	Female		Infectious/ Inflammatory/ Transmissible	Parasitic	Nervous System	P Tenuis - Presumed
814	Ontario and Nunavut	N	Moose	Alces americanus	2016	47.8242	-79.8738	Englehart	Ontario	Adult	Female	234.5kg	Infectious/ Inflammatory/ Transmissible	Parasitic	Nervous System	P Tenuis - Presumed
815	Ontario and Nunavut	N	Moose	Alces americanus	2009	48.5833	-93.3667	Fort Frances	Ontario	Adult	Male		Infectious/ Inflammatory/ Transmissible	Parasitic	Nervous System	P Tenuis - Presumed
816	Ontario and Nunavut	N	Moose	Alces americanus	2010	48.6153	-93.4017	Fort Frances	Ontario	Adult	Female		Infectious/ Inflammatory/ Transmissible	Parasitic	Nervous System	P Tenuis - Presumed
817	Ontario and Nunavut	N	Moose	Alces americanus	2022	48.9015	-92.4135	Atikokan	Ontario	Adult	Male		Infectious/ Inflammatory/ Transmissible	Parasitic	Nervous System	P Tenuis - Presumed
818	Ontario and Nunavut	N	Moose	Alces americanus	2019	48.9719	-81.0041	lamarche twp	Ontario	Unknown	Unknown		Infectious/ Inflammatory/ Transmissible	Parasitic	Nervous System	P Tenuis - Presumed
819	Ontario and Nunavut	N	Moose	Alces americanus	2006	49.5292	-93.8369		Ontario	Adult	Unknown		Infectious/ Inflammatory/ Transmissible	Parasitic	Nervous System	P Tenuis - Presumed
820	Ontario and Nunavut	N	Moose	Alces americanus	2019	49.6488	-92.9859		Ontario	Unknown	Female		Infectious/ Inflammatory/ Transmissible	Parasitic	Nervous System	P Tenuis - Presumed		Echinococcus sp	Sarcocyst sp.
821	Ontario and Nunavut	N	Moose	Alces americanus	2004	49.7167	-94.3167		Ontario	Adult	Male		Infectious/ Inflammatory/ Transmissible	Parasitic	Nervous System	P Tenuis - Presumed		Antler Deformity
822	Ontario and Nunavut	N	Moose	Alces americanus	2017	49.8234	-93.2866		Ontario	Unknown	Female		Infectious/ Inflammatory/ Transmissible	Parasitic	Nervous System	P Tenuis - Presumed
823	Ontario and Nunavut	N	Moose	Alces americanus	2004	50.1333	-93.95	Grassy Narrows	Ontario	Adult	Female		Infectious/ Inflammatory/ Transmissible	Parasitic	Nervous System	P Tenuis - Presumed
824	Ontario and Nunavut	N	Moose	Alces americanus	2015	51.0003	-93.1114	Kenora	Ontario	Adult	Male		Infectious/ Inflammatory/ Transmissible	Parasitic	Nervous System	P Tenuis - Presumed
825	Ontario and Nunavut	N	Moose	Alces americanus	2007	52.1332	-106.67	Peterborough	Ontario	Adult	Female		Infectious/ Inflammatory/ Transmissible	Parasitic	Nervous System	P Tenuis - Presumed		Capture myopathy
826	Ontario and Nunavut	N	Moose	Alces americanus	2016	54.2652	-97.251	St. Joesph's Land	Ontario	Juvenile	Female		Infectious/ Inflammatory/ Transmissible	Parasitic	Nervous System	P Tenuis - Presumed
827	Ontario and Nunavut	N	Moose	Alces americanus	2007	45.1144	-76.4255	Saskatoon	Saskatchewan	Unknown	Female		Infectious/ Inflammatory/ Transmissible	Parasitic	Nervous System	P Tenuis - Presumed
828	Ontario and Nunavut	N	Moose	Alces americanus	2007	46	-78.8333	Saskatoon	Saskatchewan	Unknown	Male		Infectious/ Inflammatory/ Transmissible	Parasitic	Nervous System	P Tenuis - Presumed		Cutaneous fibropapilloma
829	Ontario and Nunavut	N	Moose	Alces americanus	2009	45.2521	-77.791			Adult	Male		Infectious/ Inflammatory/ Transmissible	Parasitic	Nervous System	P Tenuis - Presumed
830	Ontario and Nunavut	N	Moose	Alces americanus	2004	46.3067	-83.0262			Unknown	Unknown		Infectious/ Inflammatory/ Transmissible	Parasitic	Nervous System	P Tenuis - Presumed
831	Ontario and Nunavut	N	Moose	Alces americanus	2009	44.5996	-78.7259			Adult	Female		Infectious/ Inflammatory/ Transmissible	Parasitic	Nervous System	P Tenuis - Presumed
832	Quebec	N	Moose	Alces americanus	2013	45.0922	-72.4503	Mansonville	Québec	Adult	Female	NE	Infectious/ Inflammatory/ Transmissible	Parasitic	Nervous System	P Tenuis - Presumed
833	Quebec	N	Moose	Alces americanus	2015	45.1244	-71.6761	Saint-Herménégilde	Québec	Adult	Female	NE	Infectious/ Inflammatory/ Transmissible	Parasitic	Nervous System	P Tenuis - Presumed		Sarcocyst sp.
834	Quebec	N	Moose	Alces americanus	2014	45.1603	-72.0381	Ayer's Cliff	Québec	Adult	Female	NE	Infectious/ Inflammatory/ Transmissible	Parasitic	Nervous System	P Tenuis - Presumed		winter tick - unknown significance	Candida
835	Quebec	N	Moose	Alces americanus	2016	45.2007	-72.7816	Cowansville	Québec	Juvenile	Female	208 kg	Infectious/ Inflammatory/ Transmissible	Parasitic	Nervous System	P Tenuis - Presumed		Sarcocyst sp.	cestodes, nematodes
836	Quebec	N	Moose	Alces americanus	2014	45.2024	-71.6547	Sainte-Edwidge-de-Clifton	Québec	Adult	Female	NE	Infectious/ Inflammatory/ Transmissible	Parasitic	Nervous System	P Tenuis - Presumed		Sarcocyst sp.	winter tick - unknown significance
837	Quebec	N	Moose	Alces americanus	2013	45.2518	-71.524	Saint-Isidore-de-Clifton	Québec	Adult	Female	ND	Infectious/ Inflammatory/ Transmissible	Parasitic	Nervous System	P Tenuis - Presumed		Sarcocyst sp.
838	Quebec	N	Moose	Alces americanus	2013	45.2542	-72.3158	Bolton-Est	Québec	Juvenile	Female	NE	Infectious/ Inflammatory/ Transmissible	Parasitic	Nervous System	P Tenuis - Presumed		Sarcocyst sp.	winter tick - unknown significance
839	Quebec	N	Moose	Alces americanus	2021	45.2654	-72.9367	Farnham	Québec	Adult	Male	NE	Infectious/ Inflammatory/ Transmissible	Parasitic	Nervous System	P Tenuis - Presumed		Cysticercus tarandi	Dictyocaulus viviparus
840	Quebec	N	Moose	Alces americanus	2003	45.4019	-71.2496	La Patrie	Québec	Adult	Female	Non-déterminé	Infectious/ Inflammatory/ Transmissible	Parasitic	Nervous System	P Tenuis - Presumed		Sarcocyst sp.
841	Quebec	N	Moose	Alces americanus	2014	45.4998	-72.5461	Saint-Joachim-de-Courval	Québec	Adult	Female	265 kg	Infectious/ Inflammatory/ Transmissible	Parasitic	Nervous System	P Tenuis - Presumed		Cestodes - unknown
842	Quebec	N	Moose	Alces americanus	2019	45.5558	-71.7783	Stoke	Québec	Adult	Female	Non évaluable	Infectious/ Inflammatory/ Transmissible	Parasitic	Nervous System	P Tenuis - Presumed
843	Quebec	N	Moose	Alces americanus	2016	45.666	-70.9427	Sainte-Cécile-de-Whitton	Québec	Unknown	Unknown	Non évaluable	Infectious/ Inflammatory/ Transmissible	Parasitic	Nervous System	P Tenuis - Presumed
844	Quebec	N	Moose	Alces americanus	2020	45.8066	-75.8622	Denholm	Québec	Adult	Female	Non évaluable	Infectious/ Inflammatory/ Transmissible	Parasitic	Nervous System	P Tenuis - Presumed
845	Quebec	N	Moose	Alces americanus	2012	45.8208	-72.6167	Saint-Germain-de-Grantham	Québec	Adult	Female	605 lbs	Infectious/ Inflammatory/ Transmissible	Parasitic	Nervous System	P Tenuis - Presumed		Sarcocyst sp.
846	Quebec	N	Moose	Alces americanus	2009	45.8305	-72.3478	Saint-Lucien	Québec	Juvenile	Male	298 livres	Infectious/ Inflammatory/ Transmissible	Parasitic	Nervous System	P Tenuis - Presumed		winter tick - unknown significance
847	Quebec	N	Moose	Alces americanus	2021	45.8369	-74.7908	Vernet	Québec	Unknown	Female	Non évaluable	Infectious/ Inflammatory/ Transmissible	Parasitic	Nervous System	P Tenuis - Presumed
848	Quebec	N	Moose	Alces americanus	2009	45.8668	-72.2554	Saint-Lucien	Québec	Juvenile	Male	374 lbs	Infectious/ Inflammatory/ Transmissible	Parasitic	Nervous System	P Tenuis - Presumed		Cestodes - unknown	Nematodes - unknown
849	Quebec	N	Moose	Alces americanus	2003	45.8994	-72.4643	Saint-Charles-de-Drummond	Québec	Juvenile	Female	189,1 kg	Infectious/ Inflammatory/ Transmissible	Parasitic	Nervous System	P Tenuis - Presumed		Sarcocyst sp.
850	Quebec	N	Moose	Alces americanus	2003	45.9489	-73.0885	Sainte-Victoire-de-Sorel	Québec	Adult	Male	621 lbs	Infectious/ Inflammatory/ Transmissible	Parasitic	Nervous System	P Tenuis - Presumed		Sarcocyst sp.
851	Quebec	N	Moose	Alces americanus	2022	45.9661	-74.6166	Arundel	Québec	Adult	Female	NE	Infectious/ Inflammatory/ Transmissible	Parasitic	Nervous System	P Tenuis - Presumed
852	Quebec	N	Moose	Alces americanus	2021	46.0743	-74.0946	Sainte-Marguerite-du-Lac-Masson	Québec	Adult	Female	Non évaluable	Infectious/ Inflammatory/ Transmissible	Parasitic	Nervous System	P Tenuis - Presumed
853	Quebec	N	Moose	Alces americanus	2022	46.1072	-74.1903	Sainte-Lucie-des-Laurentides	Québec	Unknown	Unknown	Non évaluable	Infectious/ Inflammatory/ Transmissible	Parasitic	Nervous System	P Tenuis - Presumed
854	Quebec	N	Moose	Alces americanus	2021	46.2197	-74.5233	Mont-Tremblant	Québec	Adult	Male		Infectious/ Inflammatory/ Transmissible	Parasitic	Nervous System	P Tenuis - Presumed
855	Quebec	N	Moose	Alces americanus	2009	46.2879	-71.6748	Laurierville	Québec	Adult	Female	542 lbs	Infectious/ Inflammatory/ Transmissible	Parasitic	Nervous System	P Tenuis - Presumed
856	Quebec	N	Moose	Alces americanus	2011	46.29	-71.6583	Laurierville	Québec	Juvenile	Male	144,7 kg	Infectious/ Inflammatory/ Transmissible	Parasitic	Nervous System	P Tenuis - Presumed		Sarcocyst sp.	Nematodes - unknown
857	Quebec	N	Moose	Alces americanus	2011	46.2915	-71.6893	Laurierville	Québec	Adult	Female	317,97 kg	Infectious/ Inflammatory/ Transmissible	Parasitic	Nervous System	P Tenuis - Presumed		Sarcocyst sp.	Dictyocaulus sp
858	Quebec	N	Moose	Alces americanus	2021	46.3144	-74.5172	Lac-Supérieur	Québec	Adult	Male	NE	Infectious/ Inflammatory/ Transmissible	Parasitic	Nervous System	P Tenuis - Presumed
859	Quebec	N	Moose	Alces americanus	2010	46.3522	-72.4375	Bécancour	Québec	Adult	Female	460 lbs	Infectious/ Inflammatory/ Transmissible	Parasitic	Nervous System	P Tenuis - Presumed		Sarcocyst sp.	Cysticercus Sp
860	Quebec	N	Moose	Alces americanus	2017	46.3607	-71.7976	Notre-Dame-de-Lourdes	Québec	Adult	Female	222 kg	Infectious/ Inflammatory/ Transmissible	Parasitic	Nervous System	P Tenuis - Presumed		winter tick - unknown significance	Dictyocaulus viviparus
861	Quebec	N	Moose	Alces americanus	2013	46.5275	-73.1989	Saint-Alexis-des-Monts	Québec	Adult	Unknown	NE	Infectious/ Inflammatory/ Transmissible	Parasitic	Nervous System	P Tenuis - Presumed		Sarcocyst sp.
862	Quebec	N	Moose	Alces americanus	2009	46.6267	-73.3328	Saint-Alexis-des-Monts	Québec	Adult	Female	719 lbs	Infectious/ Inflammatory/ Transmissible	Parasitic	Nervous System	P Tenuis - Presumed		Echinococcus granulosus (sensu lato)	Sarcocyst sp.
863	Quebec	N	Moose	Alces americanus	2013	47.1269	-72.4658	Sainte-Thècle	Québec	Unknown	Unknown		Infectious/ Inflammatory/ Transmissible	Parasitic	Nervous System	P Tenuis - Presumed		Sarcocyst sp.
864	Quebec	N	Moose	Alces americanus	2011	47.326	-72.752	La Tuque	Québec	Adult	Female	NE	Infectious/ Inflammatory/ Transmissible	Parasitic	Nervous System	P Tenuis - Presumed
865	Quebec	N	Moose	Alces americanus	2021	47.5	-72.9	La Tuque	Québec	Adult	Female	Non évaluable	Infectious/ Inflammatory/ Transmissible	Parasitic	Nervous System	P Tenuis - Presumed
866	Quebec	N	Moose	Alces americanus	2015	47.5431	-72.7919	La Tuque	Québec	Unknown	Female	Non évaluable	Infectious/ Inflammatory/ Transmissible	Parasitic	Nervous System	P Tenuis - Presumed
867	Western Northern	N	Moose	Alces americanus	2008	49.7315	-101.235	Cromer	Manitoba	Unknown	Female		Infectious/ Inflammatory/ Transmissible	Parasitic	Nervous System	P Tenuis - Presumed
868	Western Northern	N	Moose	Alces americanus	2006	50.8833	-100.25		Manitoba	Unknown	Female		Infectious/ Inflammatory/ Transmissible	Parasitic	Nervous System	P Tenuis - Presumed
869	Western Northern	N	Moose	Alces americanus	2011	51.4271	-101.464	Duck Mountain Provincial park, MB	Manitoba	Adult	Female		Infectious/ Inflammatory/ Transmissible	Parasitic	Nervous System	P Tenuis - Presumed
870	Western Northern	N	Moose	Alces americanus	2019	49.4623	-101.443	Fertile	Saskatchewan	Adult	Male		Infectious/ Inflammatory/ Transmissible	Parasitic	Nervous System	P Tenuis - Presumed
871	Western Northern	N	Moose	Alces americanus	2019	49.935	-101.693	Fairlight	Saskatchewan	Adult	Female		Infectious/ Inflammatory/ Transmissible	Parasitic	Nervous System	P Tenuis - Presumed
872	Western Northern	N	Moose	Alces americanus	2020	49.956	-101.867	Doonside	Saskatchewan	Adult	Female		Infectious/ Inflammatory/ Transmissible	Parasitic	Nervous System	P Tenuis - Presumed
873	Western Northern	N	Moose	Alces americanus	2016	50.146	-102.081	Wapella	Saskatchewan	Adult	Female		Infectious/ Inflammatory/ Transmissible	Parasitic	Nervous System	P Tenuis - Presumed
874	Western Northern	N	Moose	Alces americanus	2017	50.3818	-101.701	Rocanville	Saskatchewan	Adult	Female		Infectious/ Inflammatory/ Transmissible	Parasitic	Nervous System	P Tenuis - Presumed
875	Western Northern	N	Moose	Alces americanus	2018	50.3818	-101.701	Rocanville	Saskatchewan	Juvenile	Female		Infectious/ Inflammatory/ Transmissible	Parasitic	Nervous System	P Tenuis - Presumed
876	Western Northern	N	Moose	Alces americanus	2017	51.0959	-106.981	Birsay	Saskatchewan	Adult	Male	230 kg	Infectious/ Inflammatory/ Transmissible	Parasitic	Nervous System	P Tenuis - Presumed		Sarcocyst sp.
877	Western Northern	N	Moose	Alces americanus	2016	51.521	-105.376	Simpson	Saskatchewan	Adult	Male	286 kg	Infectious/ Inflammatory/ Transmissible	Parasitic	Nervous System	P Tenuis - Presumed		Winter tick - clinical
878	Western Northern	N	Moose	Alces americanus	2017	51.9	-102.769	Preeceville	Saskatchewan	Adult	Female		Infectious/ Inflammatory/ Transmissible	Parasitic	Nervous System	P Tenuis - Presumed
879	Western Northern	N	Moose	Alces americanus	2015	51.908	-106.74	Whitecap First Nation	Saskatchewan	Juvenile	Female	128kg	Infectious/ Inflammatory/ Transmissible	Parasitic	Nervous System	P Tenuis - Presumed
880	Western Northern	N	Moose	Alces americanus	2012	51.949	-101.631		Saskatchewan	Juvenile	Female	scavenged (182 kg)	Infectious/ Inflammatory/ Transmissible	Parasitic	Nervous System	P Tenuis - Presumed
881	Western Northern	N	Moose	Alces americanus	2017	51.958	-102.06	Norquay	Saskatchewan	Adult	Female		Infectious/ Inflammatory/ Transmissible	Parasitic	Nervous System	P Tenuis - Presumed
882	Western Northern	N	Moose	Alces americanus	2013	51.964	-101.807	Kamsack	Saskatchewan	Juvenile	Male	156 kg	Infectious/ Inflammatory/ Transmissible	Parasitic	Nervous System	P Tenuis - Presumed
883	Western Northern	N	Moose	Alces americanus	2013	51.972	-101.9		Saskatchewan	Juvenile	Female	164	Infectious/ Inflammatory/ Transmissible	Parasitic	Nervous System	P Tenuis - Presumed		Sarcocyst sp.
884	Western Northern	N	Moose	Alces americanus	2021	51.98	-105.391	Plunkett	Saskatchewan	Adult	Female		Infectious/ Inflammatory/ Transmissible	Parasitic	Nervous System	P Tenuis - Presumed
885	Western Northern	N	Moose	Alces americanus	2018	52.045	-106.616		Saskatchewan	Adult	Female	276 kg	Infectious/ Inflammatory/ Transmissible	Parasitic	Nervous System	P Tenuis - Presumed
886	Western Northern	N	Moose	Alces americanus	2019	52.089	-102.881	Endeavour	Saskatchewan	Adult	Female		Infectious/ Inflammatory/ Transmissible	Parasitic	Nervous System	P Tenuis - Presumed
887	Western Northern	N	Moose	Alces americanus	2015	52.111	-102.37	Preeceville	Saskatchewan	Adult	Male	360 kg	Infectious/ Inflammatory/ Transmissible	Parasitic	Nervous System	P Tenuis - Presumed		Echinococcus sp
888	Western Northern	N	Moose	Alces americanus	2017	52.1332	-106.67	Saskatoon	Saskatchewan	Adult	Female	200kg	Infectious/ Inflammatory/ Transmissible	Parasitic	Nervous System	P Tenuis - Presumed
889	Western Northern	N	Moose	Alces americanus	2017	52.1468	-106.989	Grandora	Saskatchewan	Juvenile	Male	152 kg	Infectious/ Inflammatory/ Transmissible	Parasitic	Nervous System	P Tenuis - Presumed
890	Western Northern	N	Moose	Alces americanus	2016	52.162	-107.2	Asquith	Saskatchewan	Juvenile	Male	144 kg	Infectious/ Inflammatory/ Transmissible	Parasitic	Nervous System	P Tenuis - Presumed
891	Western Northern	N	Moose	Alces americanus	2020	52.264	-103.357	YELLOW QUILL	Saskatchewan	Adult	Female		Infectious/ Inflammatory/ Transmissible	Parasitic	Nervous System	P Tenuis - Presumed
892	Western Northern	N	Moose	Alces americanus	2016	52.388	-104.184	Naicam	Saskatchewan	Juvenile	Female		Infectious/ Inflammatory/ Transmissible	Parasitic	Nervous System	P Tenuis - Presumed
893	Western Northern	N	Moose	Alces americanus	2020	52.4068	-106.972	Hepburn	Saskatchewan	Juvenile	Female	182 kg	Infectious/ Inflammatory/ Transmissible	Parasitic	Nervous System	P Tenuis - Presumed
894	Western Northern	N	Moose	Alces americanus	2012	52.489	-103.897		Saskatchewan	Adult	Male	254 kgs	Infectious/ Inflammatory/ Transmissible	Parasitic	Nervous System	P Tenuis - Presumed
895	Western Northern	N	Moose	Alces americanus	2019	52.533	-105.046	Lake Lenore	Saskatchewan	Juvenile	Male	136 kg	Infectious/ Inflammatory/ Transmissible	Parasitic	Nervous System	P Tenuis - Presumed
896	Western Northern	N	Moose	Alces americanus	2008	52.5585	-102.367	Hudson Bay	Saskatchewan	Juvenile	Male		Infectious/ Inflammatory/ Transmissible	Parasitic	Nervous System	P Tenuis - Presumed
897	Western Northern	N	Moose	Alces americanus	2016	52.591	-103.801	Porcupine Plain	Saskatchewan	Juvenile	Unknown		Infectious/ Inflammatory/ Transmissible	Parasitic	Nervous System	P Tenuis - Presumed
898	Western Northern	N	Moose	Alces americanus	2015	52.6392	-103.21	Porcupine Plain	Saskatchewan	Juvenile	Female	118kg	Infectious/ Inflammatory/ Transmissible	Parasitic	Nervous System	P Tenuis - Presumed
899	Western Northern	N	Moose	Alces americanus	2010	52.6668	-104.336	Melfort	Saskatchewan	Adult	Male	376kg	Infectious/ Inflammatory/ Transmissible	Parasitic	Nervous System	P Tenuis - Presumed
900	Western Northern	N	Moose	Alces americanus	2016	52.721	-104.622		Saskatchewan	Juvenile	Female	168 kg	Infectious/ Inflammatory/ Transmissible	Parasitic	Nervous System	P Tenuis - Presumed
901	Western Northern	N	Moose	Alces americanus	2021	52.722	-104.501	Pleasantdale	Saskatchewan	Adult	Female	254 kg	Infectious/ Inflammatory/ Transmissible	Parasitic	Nervous System	P Tenuis - Presumed
902	Western Northern	N	Moose	Alces americanus	2020	52.736	-105.178	Yellow Creek	Saskatchewan	Adult	Female		Infectious/ Inflammatory/ Transmissible	Parasitic	Nervous System	P Tenuis - Presumed
903	Western Northern	N	Moose	Alces americanus	2018	52.75	-104.816		Saskatchewan	Adult	Male	216 kg	Infectious/ Inflammatory/ Transmissible	Parasitic	Nervous System	P Tenuis - Presumed
904	Western Northern	N	Moose	Alces americanus	2008	52.8063	-102.447	Hudson Bay	Saskatchewan	Juvenile	Male		Infectious/ Inflammatory/ Transmissible	Parasitic	Nervous System	P Tenuis - Presumed
905	Western Northern	N	Moose	Alces americanus	2019	52.8394	-104.442	Star City	Saskatchewan	Juvenile	Male	150 kg	Infectious/ Inflammatory/ Transmissible	Parasitic	Nervous System	P Tenuis - Presumed		Sarcocyst sp.	lungworm -unknown
906	Western Northern	N	Moose	Alces americanus	2008	52.85	-102.384	Hudson Bay	Saskatchewan	Juvenile	Female		Infectious/ Inflammatory/ Transmissible	Parasitic	Nervous System	P Tenuis - Presumed		Winter tick - clinical
907	Western Northern	N	Moose	Alces americanus	2020	52.8608	-104.614	Melfort	Saskatchewan	Adult	Female		Infectious/ Inflammatory/ Transmissible	Parasitic	Nervous System	P Tenuis - Presumed
908	Western Northern	N	Moose	Alces americanus	2015	52.955	-104.779		Saskatchewan	Adult	Male	268 kg	Infectious/ Inflammatory/ Transmissible	Parasitic	Nervous System	P Tenuis - Presumed
909	Western Northern	N	Moose	Alces americanus	2022	52.955	-104.61	Thaxted	Saskatchewan	Adult	Male		Infectious/ Inflammatory/ Transmissible	Parasitic	Nervous System	P Tenuis - Presumed
910	Western Northern	N	Moose	Alces americanus	2018	52.9564	-103.952	Tisdale	Saskatchewan	Adult	Female		Infectious/ Inflammatory/ Transmissible	Parasitic	Nervous System	P Tenuis - Presumed
911	Western Northern	N	Moose	Alces americanus	2021	53.013	-109.808	Lone Rock	Saskatchewan	Adult	Female		Infectious/ Inflammatory/ Transmissible	Parasitic	Nervous System	P Tenuis - Presumed
912	Western Northern	N	Moose	Alces americanus	2016	53.216	-104.374	Gronlid	Saskatchewan	Unknown	Female		Infectious/ Inflammatory/ Transmissible	Parasitic	Nervous System	P Tenuis - Presumed
913	Western Northern	N	Moose	Alces americanus	2021	53.267	-104.155	Codette	Saskatchewan	Juvenile	Male	138 kg	Infectious/ Inflammatory/ Transmissible	Parasitic	Nervous System	P Tenuis - Presumed
914	Western Northern	N	Moose	Alces americanus	2017	53.2744	-104.027	Codette	Saskatchewan	Adult	Female	286 kg	Infectious/ Inflammatory/ Transmissible	Parasitic	Nervous System	P Tenuis - Presumed
915	Western Northern	N	Moose	Alces americanus	2013	53.4312	-105.162	Foxford, SK	Saskatchewan	Juvenile	Male	360 kg	Infectious/ Inflammatory/ Transmissible	Parasitic	Nervous System	P Tenuis - Presumed		Onchocerca cervipedis	Elaeophora schneideri
916	Western Northern	N	Moose	Alces americanus	2015	53.5751	-109.292		Saskatchewan	Adult	Male		Infectious/ Inflammatory/ Transmissible	Parasitic	Nervous System	P Tenuis - Presumed
917	Western Northern	N	Mule Deer	Odocoileus hemionus	2021	49.1339	-102.98	Estevan	Saskatchewan	Adult	Female		Infectious/ Inflammatory/ Transmissible	Parasitic	Nervous System	P Tenuis - Presumed
918	Western Northern	N	Mule Deer	Odocoileus hemionus	2021	49.3725	-104.606	Ceylon	Saskatchewan	Juvenile	Female		Infectious/ Inflammatory/ Transmissible	Parasitic	Nervous System	P Tenuis - Presumed
919	Western Northern	N	Mule Deer	Odocoileus hemionus	2017	51.958	-102.178	Norquay	Saskatchewan	Adult	Male		Infectious/ Inflammatory/ Transmissible	Parasitic	Nervous System	P Tenuis - Presumed
920	Western Northern	N	Mule Deer	Odocoileus hemionus	2020	51.965	-103.678	Kylemore	Saskatchewan	Adult	Male	3.4 kg	Infectious/ Inflammatory/ Transmissible	Parasitic	Nervous System	P Tenuis - Presumed
921	Western Northern	N	Mule Deer	Odocoileus hemionus	2016	52.038	-102.048		Saskatchewan	Adult	Female		Infectious/ Inflammatory/ Transmissible	Parasitic	Nervous System	P Tenuis - Presumed
922	Western Northern	N	Mule Deer	Odocoileus hemionus	2019	52.125	-103.583	Kelvington	Saskatchewan	Adult	Male		Infectious/ Inflammatory/ Transmissible	Parasitic	Nervous System	P Tenuis - Presumed
923	Western Northern	N	Mule Deer	Odocoileus hemionus	2017	52.1332	-106.67	Saskatoon	Saskatchewan	Juvenile	Female	44 kg	Infectious/ Inflammatory/ Transmissible	Parasitic	Nervous System	P Tenuis - Presumed
924	Western Northern	N	Mule Deer	Odocoileus hemionus	2017	52.378	-105.724	Cudworth	Saskatchewan	Adult	Female	56kg	Infectious/ Inflammatory/ Transmissible	Parasitic	Nervous System	P Tenuis - Presumed
925	Western Northern	N	Mule Deer	Odocoileus hemionus	2016	52.3949	-104.984	Lake Lenore	Saskatchewan	Adult	Male	88kg	Infectious/ Inflammatory/ Transmissible	Parasitic	Nervous System	P Tenuis - Presumed		Sarcocyst sp.
926	Western Northern	N	Mule Deer	Odocoileus hemionus	2022	52.4105	-103.868	Archerwill	Saskatchewan	Adult	Female	52 kg	Infectious/ Inflammatory/ Transmissible	Parasitic	Nervous System	P Tenuis - Presumed
927	Western Northern	N	Mule Deer	Odocoileus hemionus	2021	52.46	-105.262	Middle Lake	Saskatchewan	Adult	Female	56 kg	Infectious/ Inflammatory/ Transmissible	Parasitic	Nervous System	P Tenuis - Presumed
928	Western Northern	N	Mule Deer	Odocoileus hemionus	2021	52.518	-103.272	High Tor	Saskatchewan	Adult	Male		Infectious/ Inflammatory/ Transmissible	Parasitic	Nervous System	P Tenuis - Presumed
929	Western Northern	N	Mule Deer	Odocoileus hemionus	2018	52.584	-104.363	Pleasantdale	Saskatchewan	Adult	Female		Infectious/ Inflammatory/ Transmissible	Parasitic	Nervous System	P Tenuis - Presumed
930	Western Northern	N	Mule Deer	Odocoileus hemionus	2017	52.584	-104.029	Barrier Valley	Saskatchewan	Adult	Male	54 kg	Infectious/ Inflammatory/ Transmissible	Parasitic	Nervous System	P Tenuis - Presumed
931	Western Northern	N	Mule Deer	Odocoileus hemionus	2016	52.7057	-105.508	Wakaw	Saskatchewan	Adult	Female		Infectious/ Inflammatory/ Transmissible	Parasitic	Nervous System	P Tenuis - Presumed
932	Western Northern	N	Mule Deer	Odocoileus hemionus	2022	52.8071	-102.998	Prairie River	Saskatchewan	Adult	Male	52 kg	Infectious/ Inflammatory/ Transmissible	Parasitic	Nervous System	P Tenuis - Presumed
933	Western Northern	N	Mule Deer	Odocoileus hemionus	2018	52.9983	-104.319	Brooksby	Saskatchewan	Adult	Female		Infectious/ Inflammatory/ Transmissible	Parasitic	Nervous System	P Tenuis - Presumed
934	Western Northern	N	Mule Deer	Odocoileus hemionus	2019	53.006	-104.235	Brooksby	Saskatchewan	Adult	Female		Infectious/ Inflammatory/ Transmissible	Parasitic	Nervous System	P Tenuis - Presumed
935	Western Northern	N	Mule Deer	Odocoileus hemionus	2014	53.0601	-104.511		Saskatchewan	Adult	Male	80 kg	Infectious/ Inflammatory/ Transmissible	Parasitic	Nervous System	P Tenuis - Presumed		Dictyocaulus sp
936	Western Northern	N	Mule Deer	Odocoileus hemionus	2019	53.078	-104.337	Gronlid	Saskatchewan	Adult	Male	52 kg	Infectious/ Inflammatory/ Transmissible	Parasitic	Nervous System	P Tenuis - Presumed
937	Western Northern	N	Mule Deer	Odocoileus hemionus	2021	53.245	-103.911	Aylsham	Saskatchewan	Adult	Male		Infectious/ Inflammatory/ Transmissible	Parasitic	Nervous System	P Tenuis - Presumed
938	Western Northern	N	Mule Deer	Odocoileus hemionus	2016	53.5092	-103.941	Love	Saskatchewan	Adult	Female	60kg	Infectious/ Inflammatory/ Transmissible	Parasitic	Nervous System	P Tenuis - Presumed
939	Western Northern	N	Mule Deer	Odocoileus hemionus	2018	53.595	-103.571	Carrot River	Saskatchewan	Adult	Male		Infectious/ Inflammatory/ Transmissible	Parasitic	Nervous System	P Tenuis - Presumed
940	Western Northern	N	Mule Deer	Odocoileus hemionus	2018	53.1334	-103.614			Adult	Male	56kg	Infectious/ Inflammatory/ Transmissible	Parasitic	Nervous System	P Tenuis - Presumed
941	Ontario and Nunavut	N	Elk	Cervus canadensis	2003	45.0167	-77.4167		Ontario	Adult	Male		Infectious/ Inflammatory/ Transmissible	Parasitic	Nervous System	P Tenuis - Presumed
942	Ontario and Nunavut	N	Elk	Cervus canadensis	2004	45.0333	-77.7667	Bancroft	Ontario	Adult	Female	170	Infectious/ Inflammatory/ Transmissible	Parasitic	Nervous System	P Tenuis - Presumed
943	Ontario and Nunavut	N	Elk	Cervus canadensis	2005	45.08	-77.53	Hartsmere	Ontario	Adult	Male	143	Infectious/ Inflammatory/ Transmissible	Parasitic	Multi-system	P Tenuis - Presumed		Dictyocaulus sp
944	Ontario and Nunavut	N	Elk	Cervus canadensis	2005	45.08	-77.53	Hartsmere	Ontario	Adult	Female	140	Infectious/ Inflammatory/ Transmissible	Parasitic	Nervous System	P Tenuis - Presumed
945	Ontario and Nunavut	N	Elk	Cervus canadensis	2006	45.0953	-77.5356	Hartsmere	Ontario	Juvenile	Male	88	Infectious/ Inflammatory/ Transmissible	Parasitic	Multi-system	P Tenuis - Presumed		Dictyocaulus sp
946	Western Northern	N	Elk	Cervus canadensis	2014	52.875	-102.436	Hudson Bay	Saskatchewan	Juvenile	Female	130 kg	Infectious/ Inflammatory/ Transmissible	Parasitic	Nervous System	P Tenuis - Suspected
947	Atlantic	N	Moose	Alces americanus	2021	45.5504	-62.1048	Antigonish	Nova Scotia	Adult	Female	188 kg	Infectious/ Inflammatory/ Transmissible	Parasitic	Multi-system	P Tenuis - Suspected	chronic septic wound/emaciation	Winter tick - clinical
948	Atlantic	N	Moose	Alces americanus	2014	45.8359	-64.1986	Amherst	Nova Scotia	Adult	Male	339.0 kg	Infectious/ Inflammatory/ Transmissible	Parasitic	Nervous System	P Tenuis - Suspected	secondary trauma
949	Atlantic	N	Moose	Alces americanus	2012	45.5167	-63.55	Folly Lake Station	Nova Scotia	Juvenile	Female		Infectious/ Inflammatory/ Transmissible	Parasitic	Nervous System	P Tenuis - Suspected		Trichuris sp
950	Atlantic	N	Moose	Alces americanus	2012	45.5734	-64.6147	Shulie	Nova Scotia	Juvenile	Male	218 kg	Infectious/ Inflammatory/ Transmissible	Parasitic	Nervous System	P Tenuis - Suspected		Winter tick - clinical	Sarcocyst sp.
951	Atlantic	N	Moose	Alces americanus	2018	46.8915	-60.5279	Cape North	Nova Scotia	Juvenile	Female		Infectious/ Inflammatory/ Transmissible	Parasitic	Nervous System	P Tenuis - Suspected
952	Atlantic	N	Moose	Alces americanus	2005	48.9833	-56.0333		Newfoundland and Labrador	Adult	Female		Infectious/ Inflammatory/ Transmissible	Unknown	Nervous System	P Tenuis - Suspected	secondary trauma
953	Ontario and Nunavut	N	Moose	Alces americanus	2021	44.8731	-76.5809	Maberly	Ontario	Unknown	Female		Infectious/ Inflammatory/ Transmissible	Parasitic	Nervous System	P Tenuis - Suspected
954	Ontario and Nunavut	N	Moose	Alces americanus	2006	44.9561	-77.8336		Ontario	Adult	Female		Infectious/ Inflammatory/ Transmissible	Parasitic	Nervous System	P Tenuis - Suspected
955	Ontario and Nunavut	N	Moose	Alces americanus	2015	46.2657	-81.7711	Espanola	Ontario	Juvenile	Male		Infectious/ Inflammatory/ Transmissible	Parasitic	Nervous System	P Tenuis - Suspected
956	Ontario and Nunavut	N	Moose	Alces americanus	2004	48.55	-80.3667		Ontario	Adult	Female		Infectious/ Inflammatory/ Transmissible	Parasitic	Nervous System	P Tenuis - Suspected
957	Ontario and Nunavut	N	Moose	Alces americanus	2016	49.815	-92.9368	Oxdrift	Ontario	Juvenile	Unknown		Infectious/ Inflammatory/ Transmissible	Parasitic	Nervous System	P Tenuis - Suspected
958	Ontario and Nunavut	N	Moose	Alces americanus	2004	45.05	-79.1333	Fraserburg	Ontario	Adult	Male		Infectious/ Inflammatory/ Transmissible	Unknown	Nervous System	P Tenuis - Suspected
959	Ontario and Nunavut	N	Moose	Alces americanus	2009	47.8083	-79.9954	Charlton	Ontario	Adult	Female		Infectious/ Inflammatory/ Transmissible	Unknown	Nervous System	P Tenuis - Suspected
960	Quebec	N	Moose	Alces americanus	2014	45.0433	-71.5061	Saint-Isidore-de-Clifton	Québec	Juvenile	Female	Non-évaluable	Infectious/ Inflammatory/ Transmissible	Parasitic	Nervous System	P Tenuis - Suspected		winter tick - unknown significance
961	Quebec	N	Moose	Alces americanus	2013	45.2978	-72.3189	Mansonville	Québec	Unknown	Unknown		Infectious/ Inflammatory/ Transmissible	Parasitic	Nervous System	P Tenuis - Suspected		nasal bots	Sarcocyst sp.
962	Western Northern	N	Moose	Alces americanus	2009	50.856	-101.666	Langenburg	Saskatchewan	Unknown	Unknown		Infectious/ Inflammatory/ Transmissible	Parasitic	Nervous System	P Tenuis - Suspected
963	Western Northern	N	Moose	Alces americanus	2011	51.8243	-102.009	Norquay	Saskatchewan	Unknown	Male		Infectious/ Inflammatory/ Transmissible	Parasitic	Nervous System	P Tenuis - Suspected
964	Western Northern	N	Moose	Alces americanus	2022	51.963	-106.569	Beaver Creek	Saskatchewan	Juvenile	Male	156 kg	Infectious/ Inflammatory/ Transmissible	Parasitic	Nervous System	P Tenuis - Suspected		Winter tick - clinical
965	Western Northern	N	Moose	Alces americanus	2019	52.002	-106.83	Vanscoy	Saskatchewan	Adult	Male	286 kg	Infectious/ Inflammatory/ Transmissible	Parasitic	Nervous System	P Tenuis - Suspected
966	Western Northern	N	Moose	Alces americanus	2008	52.431	-103.224		Saskatchewan	Adult	Male		Infectious/ Inflammatory/ Transmissible	Parasitic	Nervous System	P Tenuis - Suspected
967	Western Northern	N	Moose	Alces americanus	2021	52.8927	-107.597	Alticane	Saskatchewan	Adult	Male		Infectious/ Inflammatory/ Transmissible	Parasitic	Nervous System	P Tenuis - Suspected
968	Western Northern	N	Moose	Alces americanus	2011	54.3333	-104.583	Little Bear Lake	Saskatchewan	Adult	Female	378 kg	Infectious/ Inflammatory/ Transmissible	Parasitic	Nervous System	P Tenuis - Suspected
969	Western Northern	N	Mule Deer	Odocoileus hemionus	2017	52.46	-104.819	Lake Lenore	Saskatchewan	Adult	Male		Infectious/ Inflammatory/ Transmissible	Parasitic	Nervous System	P Tenuis - Suspected
970	Western Northern	N	Mule Deer	Odocoileus hemionus	2021	52.649	-102.792	Weekes	Saskatchewan	Adult	Female		Infectious/ Inflammatory/ Transmissible	Parasitic	Nervous System	P Tenuis - Suspected
971	Ontario and Nunavut	N	White-Tailed Deer	Odocoileus virginianus	2020	43.2345	-80.3103	saint george	Ontario	Adult	Female	74 kg	Infectious/ Inflammatory/ Transmissible	Parasitic	Nervous System	P Tenuis - Suspected
972	Western Northern	N	Mule Deer	Odocoileus hemionus	2008	53.2167	-132.174		British Columbia	Juvenile	Female		Infectious/ Inflammatory/ Transmissible	Parasitic	Multi-system	Parelaphostrongylus odocoilei - presumed
973	Western Northern	N	Mule Deer	Odocoileus hemionus	2008	53.2167	-132.174		British Columbia	Juvenile	Female		Infectious/ Inflammatory/ Transmissible	Parasitic	Multi-system	Parelaphostrongylus odocoilei - presumed
974	Western Northern	N	Mule Deer	Odocoileus hemionus	2008	53.2167	-132.174		British Columbia	Adult	Female		Infectious/ Inflammatory/ Transmissible	Parasitic	Multi-system	Parelaphostrongylus odocoilei - presumed
975	Western Northern	N	Mule Deer	Odocoileus hemionus	2008	53.2167	-132.174		British Columbia	Juvenile	Female		Infectious/ Inflammatory/ Transmissible	Parasitic	Respiratory system	Parelaphostrongylus odocoilei - presumed
976	Western Northern	N	Mule Deer	Odocoileus hemionus	2008	53.2167	-132.174		British Columbia	Juvenile	Male		Infectious/ Inflammatory/ Transmissible	Parasitic	Respiratory system	Parelaphostrongylus odocoilei - presumed
977	Western Northern	N	Mule Deer	Odocoileus hemionus	2008	53.2167	-132.174		British Columbia	Juvenile	Male		Infectious/ Inflammatory/ Transmissible	Parasitic	Respiratory system	Parelaphostrongylus odocoilei - presumed
978	Western Northern	N	Mule Deer	Odocoileus hemionus	2008	53.2167	-132.174		British Columbia	Juvenile	Male		Infectious/ Inflammatory/ Transmissible	Parasitic	Respiratory system	Parelaphostrongylus odocoilei - presumed
979	Western Northern	N	Mule Deer	Odocoileus hemionus	2008	53.2167	-132.174		British Columbia	Adult	Female		Infectious/ Inflammatory/ Transmissible	Parasitic	Respiratory system	Parelaphostrongylus odocoilei - presumed
980	Western Northern	N	Mule Deer	Odocoileus hemionus	2008	53.2167	-132.174		British Columbia	Adult	Male		Infectious/ Inflammatory/ Transmissible	Parasitic	Respiratory system	Parelaphostrongylus odocoilei - presumed
981	Alberta	N	Elk	Cervus canadensis	2015	50.7313	-114.512	Millarville	Alberta	Adult	Male		Infectious/ Inflammatory/ Transmissible	Bacterial	Multi-system	Pasteurella multocida		Trueperella pyogenes	Fascioloides magna
982	British Columbia	N	Moose	Alces americanus	2004	54.0167	-124.017	Vanderhoof	British Columbia	Unknown	Unknown		Infectious/ Inflammatory/ Transmissible	Bacterial	Respiratory system	Pasteurella multocida
983	Western Northern	N	Moose	Alces americanus	2019	50.8739	-100.055	Wasagaming	Manitoba	Juvenile	Female		Infectious/ Inflammatory/ Transmissible	Bacterial	Multi-system	Pasteurella multocida
984	Western Northern	N	Moose	Alces americanus	2015	52.6892	-103.373		Saskatchewan	Juvenile	Female		Infectious/ Inflammatory/ Transmissible	Bacterial	Musculoskeletal System	Pasteurella multocida
985	Western Northern	N	Mule Deer	Odocoileus hemionus	2019	49.257	-104.881	Minton	Saskatchewan	Unknown	Female		Infectious/ Inflammatory/ Transmissible	Bacterial	Respiratory system	Pasteurella multocida
986	Western Northern	N	Bison	Bison bison	2013	54.0078	-106.315		Saskatchewan	Juvenile	Female	126 kg	Infectious/ Inflammatory/ Transmissible	Bacterial	Multi-system	Pasteurella multocida
987	Western Northern	N	White-Tailed Deer	Odocoileus virginianus	2021	51.9761	-106.76	Kyle	Saskatchewan	Adult	Male	68kg	Infectious/ Inflammatory/ Transmissible	Bacterial	Multi-system	Pasteurella multocida
988	Western Northern	N	Moose	Alces americanus	2017	52.632	-104.891	St. Brieux	Saskatchewan	Adult	Female	204 kg	Infectious/ Inflammatory/ Transmissible	Bacterial	Reproductive System	Proteus mirabilis		hoof deformity
989	Western Northern	N	Dall Sheep	Ovis dalli	2013	60.5564	-131.5	trout lake	Yukon	Adult	Male		Infectious/ Inflammatory/ Transmissible	Parasitic	Respiratory system	Protostrongylus stilesi		Besnoitia
990	Ontario and Nunavut	N	Moose	Alces americanus	2006	45.7583	-78.2222			Juvenile	Female	20 kg.	Infectious/ Inflammatory/ Transmissible	Bacterial	Multi-system	Pseudomonas aeruginosa
991	Western Northern	N	Moose	Alces americanus	2018	51.995	-106.985			Adult	Male	436 kg	Infectious/ Inflammatory/ Transmissible	Bacterial	Eye/Ear	Pseudomonas spp.		Streptococcus Sp
992	Western Northern	N	Bighorn Sheep	Ovis canadensis	2012	49.2572	-119.835		British Columbia	Adult	Male		Infectious/ Inflammatory/ Transmissible	Parasitic	Integumentary System	Psoroptes ovis		Wyominia tetoni
993	British Columbia	N	Bighorn Sheep	Ovis canadensis	2011	49.2608	-119.829	Olalla	British Columbia	Adult	Male		Infectious/ Inflammatory/ Transmissible	Parasitic	Integumentary System	Psoroptes sp.
994	Western Northern	N	Bighorn Sheep	Ovis canadensis	2012	49.2572	-119.835		British Columbia	Unknown	Unknown		Infectious/ Inflammatory/ Transmissible	Parasitic	Integumentary System	Psoroptes sp.		lungworm - Protostrongylus sp
995	Quebec	N	Caribou	Rangifer tarandus	2008	53.6699	-78.2842	Chisasibi	Québec	Adult	Female	ND	Infectious/ Inflammatory/ Transmissible	Parasitic	Musculoskeletal System	Sarcocyst sp.
996	Western Northern	N	Caribou	Rangifer tarandus	2012	62.9169	-106.801		Northwest Territories	Unknown	Unknown		Infectious/ Inflammatory/ Transmissible	Parasitic	Multi-system	Sarcocyst sp.
997	Western Northern	N	Caribou	Rangifer tarandus	2022	68.2199	-135.008	Aklavik	Northwest Territories	Unknown	Unknown		Infectious/ Inflammatory/ Transmissible	Parasitic	Multi-system	Sarcocyst sp.
998	Western Northern	N	Elk	Cervus canadensis	2007	50.7607	-100.319		Saskatchewan	Adult	Female		Infectious/ Inflammatory/ Transmissible	Parasitic	Cardiovascular System	Sarcocyst sp.
999	Western Northern	N	Elk	Cervus canadensis	2018	51.652	-105.811	Young	Saskatchewan	Adult	Male	144kg	Infectious/ Inflammatory/ Transmissible	Parasitic	Musculoskeletal System	Sarcocyst sp.
1000	Quebec	N	Moose	Alces americanus	2010	45.9403	-75.3243	Sainte-Anne-du-Lac	Québec	Juvenile	Female	NE	Infectious/ Inflammatory/ Transmissible	Parasitic	Multi-system	Sarcocyst sp.		Cysticercus tenuicollis	Cysticercus tarandi
1001	Quebec	N	Moose	Alces americanus	2010	46.1667	-75.3167	Sainte-Anne-du-Lac	Québec	Unknown	Unknown	NE	Infectious/ Inflammatory/ Transmissible	Parasitic	Multi-system	Sarcocyst sp.		Cysticercus tenuicollis
1002	Quebec	N	Moose	Alces americanus	2010	47.2214	-75.2122	Sainte-Anne-du-Lac	Québec	Unknown	Male	NE	Infectious/ Inflammatory/ Transmissible	Parasitic	Musculoskeletal System	Sarcocyst sp.
1003	Quebec	N	Moose	Alces americanus	2011	48.3608	-67.2269	Causapscal	Québec	Juvenile	Unknown		Infectious/ Inflammatory/ Transmissible	Parasitic	Musculoskeletal System	Sarcocyst sp.		Cestodes - unknown
1004	Quebec	N	Moose	Alces americanus	2011	48.3608	-67.2269	Causapscal	Québec	Adult	Unknown		Infectious/ Inflammatory/ Transmissible	Parasitic	Musculoskeletal System	Sarcocyst sp.		Cestodes - unknown
1005	Atlantic	N	White-Tailed Deer	Odocoileus virginianus	2012	44.8776	-63.6937	Beaver Bank	Nova Scotia	Juvenile	Male	n/a	Infectious/ Inflammatory/ Transmissible	Parasitic	Musculoskeletal System	Sarcocyst sp.
1006	Atlantic	N	White-Tailed Deer	Odocoileus virginianus	2006	45.575	-63.2833	Earltown	Nova Scotia	Adult	Male		Infectious/ Inflammatory/ Transmissible	Parasitic	Musculoskeletal System	Sarcocyst sp.
1007	Quebec	N	White-Tailed Deer	Odocoileus virginianus	2008	45.6828	-71.5867	Marbleton	Québec	Adult	Female		Infectious/ Inflammatory/ Transmissible	Parasitic	Musculoskeletal System	Sarcocyst sp.
1008	Western Northern	N	Bison	Bison bison	2022	53.6445	-112.856	Sandy Beach	Alberta	Adult	Female		Infectious/ Inflammatory/ Transmissible	Parasitic	Cardiovascular System	Sarcocyst sp.
1009	Western Northern	N	Moose	Alces americanus	2021	50.5876	-102.653	Cowessess	Saskatchewan	Unknown	Unknown		Infectious/ Inflammatory/ Transmissible	Parasitic	Gastrointestinal System	Setaria sp
1010	Western Northern	N	Moose	Alces americanus	2021	51.4977	-102.497	Ebenezer	Saskatchewan	Unknown	Unknown		Infectious/ Inflammatory/ Transmissible	Parasitic	Hepatobiliary System	Setaria sp
1011	Western Northern	N	Moose	Alces americanus	2018	52.0658	-103.244	Lintlaw	Saskatchewan	Adult	Unknown		Infectious/ Inflammatory/ Transmissible	Parasitic	Multi-system	Setaria sp
1012	Western Northern	N	Caribou	Rangifer tarandus	2015	53.8255	-101.248	The Pas	Manitoba	Adult	Female		Infectious/ Inflammatory/ Transmissible	Parasitic	Multi-system	Setaria sp		lungworm - unknown	Sarcocyst sp.
1013	Western Northern	N	Dall Sheep	Ovis dalli	2015	64.6218	-133.499	Bonnet Plume River	Yukon	Juvenile	Male	10.6kg	Infectious/ Inflammatory/ Transmissible	Bacterial	Musculoskeletal System	Staphylococcus aureus		Protostrongylus stilesi - suspected
1014	Western Northern	N	Elk	Cervus canadensis	2008	53.5876	-112.886	edmonton	Alberta	Adult	Female		Infectious/ Inflammatory/ Transmissible	Bacterial	Multi-system	Staphylococcus aureus
1015	Western Northern	N	Elk	Cervus canadensis	2008	53.5876	-112.886	edmonton	Alberta	Adult	Male		Infectious/ Inflammatory/ Transmissible	Bacterial	Musculoskeletal System	Staphylococcus aureus
1016	Quebec	N	Moose	Alces americanus	2017	48.4	-79.29	Rouyn-Noranda	Québec	Unknown	Unknown	Non évaluable	Infectious/ Inflammatory/ Transmissible	Bacterial	Musculoskeletal System	Staphylococcus aureus		Onchocerca cervipedis
1017	Quebec	N	White-Tailed Deer	Odocoileus virginianus	2019	45.1242	-72.0154		Québec	Adult	Female	Non évaluable	Infectious/ Inflammatory/ Transmissible	Bacterial	Integumentary System	Staphylococcus hyicus		Sarcocyst sp.
1018	Quebec	N	Caribou	Rangifer tarandus	2022	58.1029	-68.4188	Kuujjuaq	Québec	Unknown	Unknown	Non évaluable	Infectious/ Inflammatory/ Transmissible	Bacterial	Musculoskeletal System	Streptococcus Sp
1019	Ontario and Nunavut	N	Moose	Alces americanus	2015	45.2622	-79.6436	Rosseau	Ontario	Juvenile	Male	54 kg.	Infectious/ Inflammatory/ Transmissible	Bacterial	Nervous System	Streptococcus Sp
1020	Western Northern	N	Moose	Alces americanus	2018	52.242	-104.239			Adult	Male		Infectious/ Inflammatory/ Transmissible	Bacterial	Eye/Ear	Streptococcus Sp		Sarcocyst sp.
1021	Western Northern	N	Pronghorn	Antilocapra americana	2019	50.139	-108.332	Webb	Saskatchewan	Adult	Male	46kg	Infectious/ Inflammatory/ Transmissible	Bacterial	Multi-system	Streptococcus Sp
1022	Ontario and Nunavut	N	White-Tailed Deer	Odocoileus virginianus	2021	43.0671	-79.2351	Thorold	Ontario	Adult	Male		Infectious/ Inflammatory/ Transmissible	Bacterial	Respiratory system	Streptococcus Sp
1023	Quebec	N	White-Tailed Deer	Odocoileus virginianus	2020	45.1148	-72.9907	Bedford	Québec	Juvenile	Female	46 kg	Infectious/ Inflammatory/ Transmissible	Bacterial	Multi-system	Streptococcus Sp		Nematodes - unknown
1024	Quebec	N	Caribou	Rangifer tarandus	2015	48.0987	-77.7968	Val D'Or	Québec	Juvenile	Male	20,5 kg	Infectious/ Inflammatory/ Transmissible	Bacterial	Multi-system	Streptococcus Sp		enterococcus sp
1025	Western Northern	N	Bighorn Sheep	Ovis canadensis	2011	51.1915	-122.121	Clinton	British Columbia	Juvenile	Male	11.92 kg	Infectious/ Inflammatory/ Transmissible	Bacterial	Respiratory system	Streptococcus suis		Mycoplasma ovipneumoniae
1026	Western Northern	N	Pronghorn	Antilocapra americana	2019	50.09	-108.485	Gull Lake	Saskatchewan	Adult	Male	44 kg	Infectious/ Inflammatory/ Transmissible	Bacterial	Respiratory system	Streptococcus suis
1027	Western Northern	N	Moose	Alces americanus	2018	69.0035	-134.675		Northwest Territories	Unknown	Unknown		Infectious/ Inflammatory/ Transmissible	Bacterial	Musculoskeletal System	Streptococcus uberis
1028	Ontario and Nunavut	N	Moose	Alces americanus	2020	49.8263	-87.1745		Ontario	Adult	Male		Infectious/ Inflammatory/ Transmissible	Parasitic	Multi-system	Taenia arctos
1029	Western Northern	N	Elk	Cervus canadensis	2008	50.6576	-99.9751	Wasagaming	Manitoba	Adult	Male		Infectious/ Inflammatory/ Transmissible	Bacterial	Respiratory system	TB - Mycobacterium bovis
1030	Western Northern	N	Elk	Cervus canadensis	2008	50.6576	-99.9751	Wasagaming	Manitoba	Adult	Unknown		Infectious/ Inflammatory/ Transmissible	Bacterial	Respiratory system	TB - Mycobacterium bovis
1031	Western Northern	N	Elk	Cervus canadensis	2008	50.6576	-99.9751	Wasagaming	Manitoba	Adult	Unknown		Infectious/ Inflammatory/ Transmissible	Bacterial	Respiratory system	TB - Mycobacterium bovis
1032	Western Northern	N	Elk	Cervus canadensis	2008	50.6576	-99.9751	Wasagaming	Manitoba	Adult	Unknown		Infectious/ Inflammatory/ Transmissible	Bacterial	Respiratory system	TB - Mycobacterium bovis
1033	Alberta	N	Bighorn Sheep	Ovis canadensis	2014	49.0847	-113.914	Waterton Park	Alberta	Unknown	Unknown		Infectious/ Inflammatory/ Transmissible	Bacterial	Multi-system	Trueperella pyogenes
1034	Ontario and Nunavut	N	Moose	Alces americanus	2018	48.4292	-80.3297	Ramore	Ontario	Adult	Male		Infectious/ Inflammatory/ Transmissible	Bacterial	Musculoskeletal System	Trueperella pyogenes
1035	Quebec	N	Moose	Alces americanus	2015	51.6625	-76.3606	Némaska	Québec	Adult	Female	NE	Infectious/ Inflammatory/ Transmissible	Bacterial	Multi-system	Trueperella pyogenes		Fascioloides magna
1036	Western Northern	N	Moose	Alces americanus	2020	50.4557	-109.755	Richmound	Saskatchewan	Adult	Female	236 kg	Infectious/ Inflammatory/ Transmissible	Bacterial	Multi-system	Trueperella pyogenes
1037	Western Northern	N	Mule Deer	Odocoileus hemionus	2019	49.2816	-106.592	Fir Mountain	Saskatchewan	Adult	Female	50.7 kg	Infectious/ Inflammatory/ Transmissible	Bacterial	Multi-system	Trueperella pyogenes
1038	Western Northern	N	Mule Deer	Odocoileus hemionus	2013	51.696	-109.448	Kindersley	Saskatchewan	Adult	Male	76 kg	Infectious/ Inflammatory/ Transmissible	Bacterial	Multi-system	Trueperella pyogenes
1039	Western Northern	N	Mule Deer	Odocoileus hemionus	2009	51.7135	-109.742		Saskatchewan	Unknown	Unknown		Infectious/ Inflammatory/ Transmissible	Bacterial	Multi-system	Trueperella pyogenes
1040	Western Northern	N	Mule Deer	Odocoileus hemionus	2006	51.827	-107.002		Saskatchewan	Adult	Male	56	Infectious/ Inflammatory/ Transmissible	Bacterial	Multi-system	Trueperella pyogenes
1041	Western Northern	N	Mule Deer	Odocoileus hemionus	2009	51.8625	-105.874	Colonsay	Saskatchewan	Unknown	Unknown		Infectious/ Inflammatory/ Transmissible	Bacterial	Hepatobiliary System	Trueperella pyogenes
1042	Western Northern	N	Mule Deer	Odocoileus hemionus	2009	52.0657	-103.244	Lintlaw	Saskatchewan	Juvenile	Male		Infectious/ Inflammatory/ Transmissible	Bacterial	Multi-system	Trueperella pyogenes
1043	Western Northern	N	Mule Deer	Odocoileus hemionus	2014	52.1282	-107.229	Asquith	Saskatchewan	Adult	Female	66 kg	Infectious/ Inflammatory/ Transmissible	Bacterial	Multi-system	Trueperella pyogenes
1044	Western Northern	N	Mule Deer	Odocoileus hemionus	2015	52.918	-108.163	Battleford	Saskatchewan	Adult	Male	104 kg	Infectious/ Inflammatory/ Transmissible	Bacterial	Eye/Ear	Trueperella pyogenes
1045	Western Northern	N	Muskox	Ovibos moschatus	2014	68.0544	-136.244	Cache Creek	Northwest Territories	Adult	Unknown		Infectious/ Inflammatory/ Transmissible	Bacterial	Musculoskeletal System	Trueperella pyogenes
1046	Western Northern	N	Bison	Bison bison	2008	60.2359	-123.463	Fort Liard	Northwest Territories	Adult	Male		Infectious/ Inflammatory/ Transmissible	Bacterial	Musculoskeletal System	Trueperella pyogenes
1047	Western Northern	N	Pronghorn	Antilocapra americana	2020	49.92	-108.365	Simmie	Saskatchewan	Adult	Male		Infectious/ Inflammatory/ Transmissible	Bacterial	Respiratory system	Trueperella pyogenes
1048	Western Northern	N	Pronghorn	Antilocapra americana	2019	49.9803	-108.171	Simmie	Saskatchewan	Adult	Male	52 kg	Infectious/ Inflammatory/ Transmissible	Bacterial	Multi-system	Trueperella pyogenes
1049	Western Northern	N	Pronghorn	Antilocapra americana	2012	50.234	-108.737		Saskatchewan	Adult	Female	46 kg	Infectious/ Inflammatory/ Transmissible	Bacterial	Multi-system	Trueperella pyogenes		presumed grass awn FB
1050	Western Northern	N	Pronghorn	Antilocapra americana	2014	50.263	-109.573	Golden Prairie	Saskatchewan	Juvenile	Male	28 kg	Infectious/ Inflammatory/ Transmissible	Bacterial	Multi-system	Trueperella pyogenes
1051	Western Northern	N	Pronghorn	Antilocapra americana	2012	50.466	-108.485		Saskatchewan	Adult	Male	52 kg	Infectious/ Inflammatory/ Transmissible	Bacterial	Multi-system	Trueperella pyogenes
1052	Western Northern	N	Pronghorn	Antilocapra americana	2014	50.612	-105.534	Moose Jaw	Saskatchewan	Adult	Male	40 kg	Infectious/ Inflammatory/ Transmissible	Bacterial	Multi-system	Trueperella pyogenes
1053	Western Northern	N	Pronghorn	Antilocapra americana	2011	50.7496	-106.397	Mawer, sk	Saskatchewan	Adult	Male		Infectious/ Inflammatory/ Transmissible	Bacterial	Respiratory system	Trueperella pyogenes
1054	Western Northern	N	Pronghorn	Antilocapra americana	2009	51.325	-109.186		Saskatchewan	Unknown	Female		Infectious/ Inflammatory/ Transmissible	Bacterial	Multi-system	Trueperella pyogenes
1055	Western Northern	N	Dall Sheep	Ovis dalli	2014	62.2285	-133.353	Faro	Yukon	Juvenile	Male	19.7kg	Infectious/ Inflammatory/ Transmissible	Bacterial	Multi-system	Trueperella pyogenes		Cutaneous fibropapilloma	Protostrongylus stilesi
1056	Atlantic	N	White-Tailed Deer	Odocoileus virginianus	2018	45.0598	-63.223	Halifax Regional Municipality	Nova Scotia	Adult	Female	166.7 kg	Infectious/ Inflammatory/ Transmissible	Bacterial	Multi-system	Trueperella pyogenes
1057	Atlantic	N	White-Tailed Deer	Odocoileus virginianus	2008	45.1237	-64.7174	West Black Rock Road	Nova Scotia	Juvenile	Female	4861.6 g	Infectious/ Inflammatory/ Transmissible	Bacterial	Multi-system	Trueperella pyogenes
1058	Atlantic	N	White-Tailed Deer	Odocoileus virginianus	2022	45.545	-62.8669	Salt Springs	Nova Scotia	Adult	Unknown	0.98 kg	Infectious/ Inflammatory/ Transmissible	Bacterial	Musculoskeletal System	Trueperella pyogenes
1059	Ontario and Nunavut	N	White-Tailed Deer	Odocoileus virginianus	2012	42.6807	-81.3992	Iona Station	Ontario	Adult	Male		Infectious/ Inflammatory/ Transmissible	Bacterial	Musculoskeletal System	Trueperella pyogenes
1060	Ontario and Nunavut	N	White-Tailed Deer	Odocoileus virginianus	2019	42.6862	-81.3803	Port Stanley	Ontario	Adult	Female	46 kg	Infectious/ Inflammatory/ Transmissible	Bacterial	Oral Cavity/Dental	Trueperella pyogenes		Elaeophora schneideri
1061	Ontario and Nunavut	N	White-Tailed Deer	Odocoileus virginianus	2010	43.7908	-80.1144	Hillsburgh	Ontario	Unknown	Unknown		Infectious/ Inflammatory/ Transmissible	Bacterial	Multi-system	Trueperella pyogenes
1062	Western Northern	N	White-Tailed Deer	Odocoileus virginianus	2019	49.111	-105.525	Coronach	Saskatchewan	Adult	Female	60 kg	Infectious/ Inflammatory/ Transmissible	Bacterial	Respiratory system	Trueperella pyogenes
1063	Western Northern	N	White-Tailed Deer	Odocoileus virginianus	2019	51.062	-101.65	MacNutt	Saskatchewan	Adult	Male		Infectious/ Inflammatory/ Transmissible	Bacterial	Musculoskeletal System	Trueperella pyogenes
1064	Western Northern	N	White-Tailed Deer	Odocoileus virginianus	2004	52.0467	-102.485		Saskatchewan	Adult	Female	72	Infectious/ Inflammatory/ Transmissible	Bacterial	Respiratory system	Trueperella pyogenes
1065	Western Northern	N	White-Tailed Deer	Odocoileus virginianus	2020	52.1033	-106.934	Grandora	Saskatchewan	Adult	Male	60 kg	Infectious/ Inflammatory/ Transmissible	Bacterial	Multi-system	Trueperella pyogenes
1066	Western Northern	N	White-Tailed Deer	Odocoileus virginianus	2013	52.54	-108.349	Battleford	Saskatchewan	Adult	Male	70 kg	Infectious/ Inflammatory/ Transmissible	Bacterial	Multi-system	Trueperella pyogenes
1067	Western Northern	N	White-Tailed Deer	Odocoileus virginianus	2022	53.057	-104.153	Ridgedale	Saskatchewan	Juvenile	Female	40kg	Infectious/ Inflammatory/ Transmissible	Bacterial	Multi-system	Trueperella pyogenes
1068	Western Northern	N	White-Tailed Deer	Odocoileus virginianus	2019	53.078	-103.886	Zenon Park	Saskatchewan	Adult	Male	72 kg	Infectious/ Inflammatory/ Transmissible	Bacterial	Multi-system	Trueperella pyogenes
1069	Western Northern	N	White-Tailed Deer	Odocoileus virginianus	2007	53.5679	-104.104		Saskatchewan	Adult	Female		Infectious/ Inflammatory/ Transmissible	Bacterial	Oral Cavity/Dental	Trueperella pyogenes
1070	Quebec	N	Caribou	Rangifer tarandus	2018	50.4354	-75.8687	Chibougamau	Québec	Adult	Male	NE	Infectious/ Inflammatory/ Transmissible	Bacterial	Respiratory system	Trueperella pyogenes		Nematodes - unknown
1071	Ontario and Nunavut	N	Caribou	Rangifer tarandus	2020	64.6042	-96.3305		Nunavut	Adult	Unknown		Infectious/ Inflammatory/ Transmissible	Bacterial	Musculoskeletal System	Unknown
1072	Western Northern	N	Caribou	Rangifer tarandus	2006	67.1667	-120		Northwest Territories	Adult	Unknown		Infectious/ Inflammatory/ Transmissible	Unknown	Respiratory system	Unknown
1073	Alberta	N	Bighorn Sheep	Ovis canadensis	2015	51.1358	-115.693		Alberta	Adult	Female	56 kg	Infectious/ Inflammatory/ Transmissible	Unknown	Integumentary System	Unknown		Cysticercus Sp	Sarcocyst sp.
1074	British Columbia	N	Bighorn Sheep	Ovis canadensis	2004	49.5	-115.767	Cranbrook	British Columbia	Adult	Male		Infectious/ Inflammatory/ Transmissible	Bacterial	Integumentary System	Unknown
1075	British Columbia	N	Bighorn Sheep	Ovis canadensis	2013	49.513	-115.769	Cranbrook	British Columbia	Unknown	Unknown		Infectious/ Inflammatory/ Transmissible	Bacterial	Respiratory system	Unknown
1076	British Columbia	N	Bighorn Sheep	Ovis canadensis	2005	50.5167	-116.033	Invermere	British Columbia	Adult	Female		Infectious/ Inflammatory/ Transmissible	Unknown	Respiratory system	Unknown
1077	British Columbia	N	Bighorn Sheep	Ovis canadensis	2006	50.5167	-116.033	Invermere	British Columbia	Adult	Female		Infectious/ Inflammatory/ Transmissible	Unknown	Respiratory system	Unknown
1078	Western Northern	N	Bighorn Sheep	Ovis canadensis	2012	51.0914	-121.587	Clinton	British Columbia	Juvenile	Male	13.0 kg	Infectious/ Inflammatory/ Transmissible	Bacterial	Respiratory system	Unknown
1079	British Columbia	N	Mule Deer	Odocoileus hemionus	2009	48.3584	-123.584			Adult	Male		Infectious/ Inflammatory/ Transmissible	Bacterial	Respiratory system	Unknown
1080	British Columbia	N	Mule Deer	Odocoileus hemionus	2008	54.5593	-124.904			Juvenile	Female		Infectious/ Inflammatory/ Transmissible	Bacterial	Multi-system	Unknown
1081	Alberta	N	Caribou	Rangifer tarandus	2014	64.8255	-124.846		Northwest Territories	Unknown	Female		Infectious/ Inflammatory/ Transmissible	Unknown	Respiratory system	Unknown
1082	Alberta	N	Caribou	Rangifer tarandus	2014	64.8255	-124.846		Northwest Territories	Unknown	Male		Infectious/ Inflammatory/ Transmissible	Unknown	Respiratory system	Unknown
1083	Alberta	N	Caribou	Rangifer tarandus	2014	64.8255	-124.846		Northwest Territories	Unknown	Male		Infectious/ Inflammatory/ Transmissible	Unknown	Respiratory system	Unknown
1084	Alberta	N	Caribou	Rangifer tarandus	2014	64.8255	-124.846		Northwest Territories	Unknown	Unknown		Infectious/ Inflammatory/ Transmissible	Unknown	Respiratory system	Unknown
1085	Alberta	N	Caribou	Rangifer tarandus	2014	64.8255	-124.846		Northwest Territories	Unknown	Unknown		Infectious/ Inflammatory/ Transmissible	Unknown	Respiratory system	Unknown
1086	Alberta	N	Caribou	Rangifer tarandus	2014	64.8255	-124.846		Northwest Territories	Unknown	Unknown		Infectious/ Inflammatory/ Transmissible	Unknown	Respiratory system	Unknown
1087	Alberta	N	Caribou	Rangifer tarandus	2014	64.8255	-124.846		Northwest Territories	Unknown	Unknown		Infectious/ Inflammatory/ Transmissible	Unknown	Respiratory system	Unknown
1088	Alberta	N	Caribou	Rangifer tarandus	2014	64.8255	-124.846		Northwest Territories	Unknown	Unknown		Infectious/ Inflammatory/ Transmissible	Unknown	Respiratory system	Unknown
1089	British Columbia	N	Caribou	Rangifer tarandus	2005	50.9	-119.55		British Columbia	Adult	Male		Infectious/ Inflammatory/ Transmissible	Unknown	Multi-system	Unknown
1090	Ontario and Nunavut	N	Caribou	Rangifer tarandus	2010	69.3761	-81.7994	Igloolik	Nunavut	Unknown	Unknown		Infectious/ Inflammatory/ Transmissible	Bacterial	Multi-system	Unknown
1091	Ontario and Nunavut	N	Caribou	Rangifer tarandus	2010	69.3761	-81.7994	Igloolik	Nunavut	Unknown	Unknown		Infectious/ Inflammatory/ Transmissible	Bacterial	Respiratory system	Unknown
1092	Ontario and Nunavut	N	Caribou	Rangifer tarandus	2019	64.3176	-96.022	Baker Lake	Nunavut	Unknown	Unknown		Infectious/ Inflammatory/ Transmissible	Unknown	Respiratory System	Unknown
1093	Quebec	N	Caribou	Rangifer tarandus	2015	48.0987	-77.7968	Val-d'Or	Québec	Adult	Female	78 kg	Infectious/ Inflammatory/ Transmissible	Bacterial	Multi-system	Unknown
1094	Quebec	N	Caribou	Rangifer tarandus	2013	51.2206	-71.3671	Baie-James	Québec	Unknown	Unknown	NE	Infectious/ Inflammatory/ Transmissible	Bacterial	Musculoskeletal System	Unknown		Sarcocyst sp.
1095	Quebec	N	Caribou	Rangifer tarandus	2012	58.4542	-78.1019	Inukjuak	Québec	Adult	Male	NE	Infectious/ Inflammatory/ Transmissible	Bacterial	Lymphoid system	Unknown
1096	Western Northern	N	Caribou	Rangifer tarandus	2006	63.9183	-110.419		Northwest Territories	Unknown	Unknown		Infectious/ Inflammatory/ Transmissible	Bacterial	Musculoskeletal System	Unknown
1097	Western Northern	N	Caribou	Rangifer tarandus	2009	68.2565	-133.257	Inuvik	Northwest Territories	Unknown	Male		Infectious/ Inflammatory/ Transmissible	Bacterial	Musculoskeletal System	Unknown
1098	Western Northern	N	Caribou	Rangifer tarandus	2018	69.4454	-133.034	Tuktoyaktuk	Northwest Territories	Unknown	Unknown		Infectious/ Inflammatory/ Transmissible	Bacterial	Respiratory system	Unknown
1099	Western Northern	N	Caribou	Rangifer tarandus	2005	60.0003	-111.885		Northwest Territories	Unknown	Unknown		Infectious/ Inflammatory/ Transmissible	Parasitic	Musculoskeletal System	Unknown
1100	Western Northern	N	Caribou	Rangifer tarandus	2006	63.7504	-117.17		Northwest Territories	Juvenile	Female		Infectious/ Inflammatory/ Transmissible	Parasitic	Lymphoid system	Unknown
1101	Western Northern	N	Caribou	Rangifer tarandus	2009	64.5024	-110.491	lac de gras	Northwest Territories	Unknown	Male		Infectious/ Inflammatory/ Transmissible	Parasitic	Integumentary System	Unknown
1102	Western Northern	N	Caribou	Rangifer tarandus	2014	60.6031	-116.204	Enterprise	Northwest Territories	Adult	Male		Infectious/ Inflammatory/ Transmissible	Unknown	Reproductive System	Unknown		Nematodes - unknown
1103	Western Northern	N	Caribou	Rangifer tarandus	2008	63.9183	-110.419	Mackay Lake	Northwest Territories	Unknown	Unknown		Infectious/ Inflammatory/ Transmissible	Unknown	Musculoskeletal System	Unknown
1104	British Columbia	N	Dall Sheep	Ovis dalli	2008	64.0506	-139.418	Dawson	Yukon	Unknown	Male		Infectious/ Inflammatory/ Transmissible	Unknown	Cardiovascular System	Unknown
1105	Western Northern	N	Dall Sheep	Ovis dalli	2014	64.5296	-139.281		Yukon	Unknown	Female	50 kg	Infectious/ Inflammatory/ Transmissible	Unknown	Multi-system	Unknown
1106	Alberta	N	Elk	Cervus canadensis	2017	49.136	-113.803	Cardston	Alberta	Adult	Female	161kg	Infectious/ Inflammatory/ Transmissible	Bacterial	Multi-system	Unknown		Fascioloides magna
1107	British Columbia	N	Elk	Cervus canadensis	2009	49.3237	-117.659			Adult	Female		Infectious/ Inflammatory/ Transmissible	Unknown	Integumentary System	Unknown	bacterial suspected
1108	Western Northern	N	Elk	Cervus canadensis	2008	50.6576	-99.9751	Wasagaming	Manitoba	Unknown	Unknown		Infectious/ Inflammatory/ Transmissible	Bacterial	Lymphoid system	Unknown
1109	Western Northern	N	Elk	Cervus canadensis	2021	52.9959	-105.926	Macdowall	Saskatchewan	Adult	Male		Infectious/ Inflammatory/ Transmissible	Bacterial	Nervous System	Unknown	chronic gunshot wound
1110	Western Northern	N	Elk	Cervus canadensis	2018	52.5692	-104.579	Pleasantdale	Saskatchewan	Adult	Male	100kg	Infectious/ Inflammatory/ Transmissible	Bacterial	Multi-system	Unknown	secondary to chronic trauma	lungworm -unknown
1111	Western Northern	N	Elk	Cervus canadensis	2021	50.3984	-107.241	Herbert	Saskatchewan	Adult	Male		Infectious/ Inflammatory/ Transmissible	Bacterial	Oral Cavity/Dental	Unknown	suspected secondary to dental trauma
1112	Western Northern	N	Elk	Cervus canadensis	2010	49.8827	-109.778	Maple Creek	Saskatchewan	Adult	Female		Infectious/ Inflammatory/ Transmissible	Bacterial	Musculoskeletal System	Unknown
1113	Western Northern	N	Elk	Cervus canadensis	2010	49.992	-101.923		Saskatchewan	Adult	Female		Infectious/ Inflammatory/ Transmissible	Bacterial	Oral Cavity/Dental	Unknown		lice
1114	Western Northern	N	Elk	Cervus canadensis	2006	53.3391	-104.741		Saskatchewan	Adult	Male		Infectious/ Inflammatory/ Transmissible	Bacterial	Lymphoid system	Unknown
1115	Western Northern	N	Elk	Cervus canadensis	2007	51.1667	-115.569	Banff	Alberta	Adult	Female		Infectious/ Inflammatory/ Transmissible	Unknown	Nervous System	Unknown
1116	Western Northern	N	Elk	Cervus canadensis	2003	51.6	-116.05		Alberta	Unknown	Female		Infectious/ Inflammatory/ Transmissible	Unknown	Respiratory system	Unknown		liver fluke - unknown
1117	Western Northern	N	Elk	Cervus canadensis	2009	49.6961	-109.979		Saskatchewan	Unknown	Unknown		Infectious/ Inflammatory/ Transmissible	Unknown	Integumentary System	Unknown
1118	Western Northern	N	Elk	Cervus canadensis	2013	52.671	-102.472		Saskatchewan	Adult	Female		Infectious/ Inflammatory/ Transmissible	Unknown	Nervous System	Unknown
1119	Western Northern	N	Elk	Cervus canadensis	2011	53.2258	-102.832		Saskatchewan	Unknown	Unknown		Infectious/ Inflammatory/ Transmissible	Unknown	Hepatobiliary System	Unknown
1120	Western Northern	N	Elk	Cervus canadensis	2018	53.238	-104.179	Saskatoon	Saskatchewan	Juvenile	Female		Infectious/ Inflammatory/ Transmissible	Unknown	Nervous System	Unknown
1121	Western Northern	N	Elk	Cervus canadensis	2022	60.8475	-135.829		Yukon	Juvenile	Male		Infectious/ Inflammatory/ Transmissible	Unknown	Nervous System	Unknown
1122	Alberta	N	Moose	Alces americanus	2018	49.1831	-113.95		Alberta	Unknown	Unknown		Infectious/ Inflammatory/ Transmissible	Unknown	Urinary System	Unknown		Cutaneous fibropapilloma
1123	Alberta	N	Moose	Alces americanus	2014	49.4863	-113.95	Pincher Creek	Alberta	Adult	Female		Infectious/ Inflammatory/ Transmissible	Unknown	Eye/Ear	Unknown
1124	Atlantic	N	Moose	Alces americanus	2006	49.5939	-57.9128	Rocky Harbour	Newfoundland and Labrador	Adult	Male		Infectious/ Inflammatory/ Transmissible	Unknown	Gastrointestinal System	Unknown		lungworm -unknown
1125	Atlantic	N	Moose	Alces americanus	2007	49.9119	-57.7953	Cow Head	Newfoundland and Labrador	Adult	Female		Infectious/ Inflammatory/ Transmissible	Unknown	Gastrointestinal System	Unknown		Sarcocyst sp.
1126	Atlantic	N	Moose	Alces americanus	2004	49.6167	-58.5833		Newfoundland and Labrador	Adult	Male		Infectious/ Inflammatory/ Transmissible	Unknown	Musculoskeletal System	Unknown
1127	Atlantic	N	Moose	Alces americanus	2015	46.8866	-60.5415	Cape North	Nova Scotia	Adult	Female	n/a	Infectious/ Inflammatory/ Transmissible	Unknown	Respiratory system	Unknown
1128	British Columbia	N	Moose	Alces americanus	2010	50.4912	-120.815			Juvenile	Unknown		Infectious/ Inflammatory/ Transmissible	Bacterial	Musculoskeletal System	Unknown
1129	British Columbia	N	Moose	Alces americanus	2004	49.6	-119.667	Summerland	British Columbia	Adult	Male		Infectious/ Inflammatory/ Transmissible	Unknown	Hepatobiliary System	Unknown
1130	Ontario and Nunavut	N	Moose	Alces americanus	2004	45.0333	-78.5	Haliburton	Ontario	Adult	Male		Infectious/ Inflammatory/ Transmissible	Bacterial	Lymphoid system	Unknown
1131	Ontario and Nunavut	N	Moose	Alces americanus	2009	45.5203	-79.9314	Rondeau	Ontario	Juvenile	Female	24 kg.	Infectious/ Inflammatory/ Transmissible	Bacterial	Musculoskeletal System	Unknown
1132	Ontario and Nunavut	N	Moose	Alces americanus	2009	48.472	-81.2019	South Porcupine	Ontario	Juvenile	Male	15.5 kg.	Infectious/ Inflammatory/ Transmissible	Bacterial	Respiratory system	Unknown
1133	Ontario and Nunavut	N	Moose	Alces americanus	2018	49.8034	-92.73	Dryden	Ontario	Adult	Male		Infectious/ Inflammatory/ Transmissible	Bacterial	Multi-system	Unknown
1134	Ontario and Nunavut	N	Moose	Alces americanus	2004	45.0333	-78.5	Haliburton	Ontario	Adult	Female		Infectious/ Inflammatory/ Transmissible	Other	Lymphoid system	Unknown
1135	Ontario and Nunavut	N	Moose	Alces americanus	2014	49.23	-93.13	Dryden	Ontario	Adult	Male		Infectious/ Inflammatory/ Transmissible	Parasitic	Hepatobiliary System	Unknown		Neorickettsia helminthoeca
1136	Ontario and Nunavut	N	Moose	Alces americanus	2004	45.3167	-79.2	Huntsville	Ontario	Adult	Male		Infectious/ Inflammatory/ Transmissible	Unknown	Musculoskeletal System	Unknown	encapsulated bullet
1137	Ontario and Nunavut	N	Moose	Alces americanus	2017	49.7252	-86.9495	Geraldton	Ontario	Unknown	Unknown		Infectious/ Inflammatory/ Transmissible	Unknown	Lymphoid system	Unknown
1138	Ontario and Nunavut	N	Moose	Alces americanus	2003	49.7833	-94.45		Ontario	Adult	Female		Infectious/ Inflammatory/ Transmissible	Unknown	Nervous System	Unknown
1139	Quebec	N	Moose	Alces americanus	2014	46.3961	-77.9431	Rouyn-Noranda	Québec	Juvenile	Male	NE	Infectious/ Inflammatory/ Transmissible	Bacterial	Musculoskeletal System	Unknown
1140	Quebec	N	Moose	Alces americanus	2015	48.1181	-68.0158	Rimouski	Québec	Unknown	Unknown	Non évaluable	Infectious/ Inflammatory/ Transmissible	Bacterial	Hepatobiliary System	Unknown		Cysticercus tenuicollis
1141	Quebec	N	Moose	Alces americanus	2007	48.3545	-68.7147	Rimouski	Québec	Unknown	Unknown		Infectious/ Inflammatory/ Transmissible	Bacterial	Musculoskeletal System	Unknown
1142	Quebec	N	Moose	Alces americanus	2014	48.8817	-72.2321	Dolbeau-Mistassini	Québec	Juvenile	Male	NE	Infectious/ Inflammatory/ Transmissible	Bacterial	Musculoskeletal System	Unknown		Cutaneous fibropapilloma
1143	Quebec	N	Moose	Alces americanus	2010	46.1779	-71.8823	Princeville	Québec	Adult	Female	804 lbs	Infectious/ Inflammatory/ Transmissible	Unknown	Eye/Ear	Unknown	bilateral suppurative keratitis, unknown cause
1144	Quebec	N	Moose	Alces americanus	2020	47.9132	-79.2455	Dupuy	Québec	Adult	Female	Non évaluable	Infectious/ Inflammatory/ Transmissible	Unknown	Eye/Ear	Unknown	bilateral uveitis, unknown cause
1145	Quebec	N	Moose	Alces americanus	2011	48.3561	-77.2239	Senneterre	Québec	Unknown	Unknown	56 g	Infectious/ Inflammatory/ Transmissible	Unknown	Integumentary System	Unknown	hyperkeratotic dermatitis	winter tick - unknown significance
1146	Quebec	N	Moose	Alces americanus	2013	50.0503	-68.1172	Baie-Comeau	Québec	Unknown	Unknown	635,4 g	Infectious/ Inflammatory/ Transmissible	Unknown	Hepatobiliary System	Unknown
1147	Western Northern	N	Moose	Alces americanus	2013	60.2753	-111.186	Jackfish Lake, NT	Northwest Territories	Adult	Male		Infectious/ Inflammatory/ Transmissible	Bacterial	Musculoskeletal System	Unknown
1148	Western Northern	N	Moose	Alces americanus	2018	62.454	-114.372	Yellowknife	Northwest Territories	Unknown	Unknown		Infectious/ Inflammatory/ Transmissible	Bacterial	Lymphoid system	Unknown
1149	Western Northern	N	Moose	Alces americanus	2018	62.6642	-112.997	Pink Lake	Northwest Territories	Unknown	Male		Infectious/ Inflammatory/ Transmissible	Bacterial	Lymphoid system	Unknown
1150	Western Northern	N	Moose	Alces americanus	2014	51.994	-102.726	Preeceville	Saskatchewan	Adult	Female	316 kg	Infectious/ Inflammatory/ Transmissible	Bacterial	Oral Cavity/Dental	Unknown	secondary starvation
1151	Western Northern	N	Moose	Alces americanus	2019	49.8329	-102.284	Kenosee Lake	Saskatchewan	Adult	Female		Infectious/ Inflammatory/ Transmissible	Bacterial	Musculoskeletal System	Unknown
1152	Western Northern	N	Moose	Alces americanus	2015	51.494	-102.815	Theodore	Saskatchewan	Adult	Male		Infectious/ Inflammatory/ Transmissible	Bacterial	Multi-system	Unknown
1153	Western Northern	N	Moose	Alces americanus	2019	51.5307	-101.9	Kamsack	Saskatchewan	Adult	Unknown		Infectious/ Inflammatory/ Transmissible	Bacterial	Musculoskeletal System	Unknown
1154	Western Northern	N	Moose	Alces americanus	2017	51.645	-105.99	Young	Saskatchewan	Adult	Male		Infectious/ Inflammatory/ Transmissible	Bacterial	Multi-system	Unknown
1155	Western Northern	N	Moose	Alces americanus	2009	51.74	-106.258		Saskatchewan	Adult	Male		Infectious/ Inflammatory/ Transmissible	Bacterial	Eye/Ear	Unknown
1156	Western Northern	N	Moose	Alces americanus	2019	51.87	-109.743	Vanscoy	Saskatchewan	Adult	Female		Infectious/ Inflammatory/ Transmissible	Bacterial	Eye/Ear	Unknown
1157	Western Northern	N	Moose	Alces americanus	2021	54.118	-109.209	Loon Lake	Saskatchewan	Adult	Female		Infectious/ Inflammatory/ Transmissible	Bacterial	Eye/Ear	Unknown
1158	Western Northern	N	Moose	Alces americanus	2011	64.2823	-135		Yukon	Unknown	Unknown		Infectious/ Inflammatory/ Transmissible	Bacterial	Gastrointestinal System	Unknown
1159	Western Northern	N	Moose	Alces americanus	2017	53.583	-112.836	Elk Island National Park	Alberta	Adult	Female		Infectious/ Inflammatory/ Transmissible	Parasitic	Hepatobiliary System	Unknown
1160	Western Northern	N	Moose	Alces americanus	2011	60.0055	-111.885	Fort Smith	Northwest Territories	Adult	Male		Infectious/ Inflammatory/ Transmissible	Parasitic	Hepatobiliary System	Unknown
1161	Western Northern	N	Moose	Alces americanus	2012	60.0055	-111.885	Fort Smith	Northwest Territories	Adult	Male		Infectious/ Inflammatory/ Transmissible	Parasitic	Hepatobiliary System	Unknown
1162	Western Northern	N	Moose	Alces americanus	2018	49.906	-108.411	Gull Lake	Saskatchewan	Adult	Female		Infectious/ Inflammatory/ Transmissible	Parasitic	Hepatobiliary System	Unknown
1163	Western Northern	N	Moose	Alces americanus	2003	53.4833	-104.167	Love	Saskatchewan	Unknown	Unknown		Infectious/ Inflammatory/ Transmissible	Parasitic	Multi-system	Unknown
1164	Western Northern	N	Moose	Alces americanus	2015	59.4242	-109.34	Lake Athabasca	Saskatchewan	Unknown	Male		Infectious/ Inflammatory/ Transmissible	Parasitic	Musculoskeletal System	Unknown
1165	Western Northern	N	Moose	Alces americanus	2015	59.4242	-109.34	Lake Athabasca	Saskatchewan	Unknown	Male		Infectious/ Inflammatory/ Transmissible	Parasitic	Musculoskeletal System	Unknown
1166	Western Northern	N	Moose	Alces americanus	2020	64.1904	-114.184		Northwest Territories	Adult	Female		Infectious/ Inflammatory/ Transmissible	Unknown	Musculoskeletal System	Unknown
1167	Western Northern	N	Moose	Alces americanus	2016	49.5626	-102.035	Manor	Saskatchewan	Adult	Female		Infectious/ Inflammatory/ Transmissible	Unknown	Nervous System	Unknown
1168	Western Northern	N	Moose	Alces americanus	2020	49.8504	-101.736	Fairlight	Saskatchewan	Adult	Male		Infectious/ Inflammatory/ Transmissible	Unknown	Nervous System	Unknown
1169	Western Northern	N	Moose	Alces americanus	2010	50.2164	-108.674	Maple Creek	Saskatchewan	Adult	Male	344 kg	Infectious/ Inflammatory/ Transmissible	Unknown	Multi-system	Unknown
1170	Western Northern	N	Moose	Alces americanus	2015	50.3864	-102.257	Whitewood	Saskatchewan	Adult	Male	372 kg	Infectious/ Inflammatory/ Transmissible	Unknown	Eye/Ear	Unknown
1171	Western Northern	N	Moose	Alces americanus	2010	50.532	-101.587		Saskatchewan	Adult	Male		Infectious/ Inflammatory/ Transmissible	Unknown	Nervous System	Unknown
1172	Western Northern	N	Moose	Alces americanus	2019	50.8117	-103.064	Duff	Saskatchewan	Adult	Female		Infectious/ Inflammatory/ Transmissible	Unknown	Respiratory system	Unknown
1173	Western Northern	N	Moose	Alces americanus	2018	50.9381	-102.053	Bredenbury	Saskatchewan	Adult	Male		Infectious/ Inflammatory/ Transmissible	Unknown	Eye/Ear	Unknown
1174	Western Northern	N	Moose	Alces americanus	2015	51.0462	-108.642	Eston	Saskatchewan	Adult	Male		Infectious/ Inflammatory/ Transmissible	Unknown	Nervous System	Unknown
1175	Western Northern	N	Moose	Alces americanus	2016	51.3484	-103.533	Parkerview	Saskatchewan	Adult	Male		Infectious/ Inflammatory/ Transmissible	Unknown	Nervous System	Unknown
1176	Western Northern	N	Moose	Alces americanus	2015	51.45	-102.649	Springside	Saskatchewan	Adult	Female		Infectious/ Inflammatory/ Transmissible	Unknown	Eye/Ear	Unknown
1177	Western Northern	N	Moose	Alces americanus	2009	51.783	-109.258	Colonsay	Saskatchewan	Adult	Male	430 Kg	Infectious/ Inflammatory/ Transmissible	Unknown	Eye/Ear	Unknown		Cutaneous fibropapilloma
1178	Western Northern	N	Moose	Alces americanus	2013	51.818	-102.636	Preeceville	Saskatchewan	Juvenile	Male	378 kg	Infectious/ Inflammatory/ Transmissible	Unknown	Multi-system	Unknown
1179	Western Northern	N	Moose	Alces americanus	2016	51.827	-102.875	Rama	Saskatchewan	Adult	Male	328 kg	Infectious/ Inflammatory/ Transmissible	Unknown	Eye/Ear	Unknown
1180	Western Northern	N	Moose	Alces americanus	2015	52.125	-104		Saskatchewan	Adult	Female	320kg	Infectious/ Inflammatory/ Transmissible	Unknown	Gastrointestinal System	Unknown
1181	Western Northern	N	Moose	Alces americanus	2017	52.184	-104.975	Muenster	Saskatchewan	Adult	Male		Infectious/ Inflammatory/ Transmissible	Unknown	Nervous System	Unknown
1182	Western Northern	N	Moose	Alces americanus	2020	52.4222	-103.889	Archerwill	Saskatchewan	Adult	Male		Infectious/ Inflammatory/ Transmissible	Unknown	Nervous System	Unknown
1183	Western Northern	N	Moose	Alces americanus	2008	52.4568	-103.876	Archerwill	Saskatchewan	Adult	Male		Infectious/ Inflammatory/ Transmissible	Unknown	Eye/Ear	Unknown
1184	Western Northern	N	Moose	Alces americanus	2012	52.46	-103.993		Saskatchewan	Adult	Female	286 kg	Infectious/ Inflammatory/ Transmissible	Unknown	Eye/Ear	Unknown
1185	Western Northern	N	Moose	Alces americanus	2008	52.5212	-103.472	Kelvington	Saskatchewan	Adult	Female		Infectious/ Inflammatory/ Transmissible	Unknown	Respiratory system	Unknown
1186	Western Northern	N	Moose	Alces americanus	2011	52.591	-102.265	Hudson Bay	Saskatchewan	Juvenile	Female	156 kg	Infectious/ Inflammatory/ Transmissible	Unknown	Nervous System	Unknown
1187	Western Northern	N	Moose	Alces americanus	2013	52.788	-102.448	Hudson Bay	Saskatchewan	Adult	Female		Infectious/ Inflammatory/ Transmissible	Unknown	Nervous System	Unknown		Cysticercus Sp
1188	Western Northern	N	Moose	Alces americanus	2013	52.7996	-104.034	Tisdale	Saskatchewan	Adult	Female		Infectious/ Inflammatory/ Transmissible	Unknown	Nervous System	Unknown
1189	Western Northern	N	Moose	Alces americanus	2008	52.86	-102.267	Saskatoon	Saskatchewan	Adult	Male		Infectious/ Inflammatory/ Transmissible	Unknown	Nervous System	Unknown		winter tick - unknown significance	Setaria sp
1190	Western Northern	N	Moose	Alces americanus	2011	53.02	-103.751		Saskatchewan	Adult	Male		Infectious/ Inflammatory/ Transmissible	Unknown	Nervous System	Unknown
1191	Western Northern	N	Moose	Alces americanus	2011	53.195	-103.874		Saskatchewan	Juvenile	Female	168 kg	Infectious/ Inflammatory/ Transmissible	Unknown	Nervous System	Unknown
1192	Western Northern	N	Moose	Alces americanus	2011	53.5268	-108.209	Helene Lake	Saskatchewan	Adult	Female		Infectious/ Inflammatory/ Transmissible	Unknown	Multi-system	Unknown		Fascioloides magna
1193	Western Northern	N	Moose	Alces americanus	2015	53.7624	-108.986	St. Walburg	Saskatchewan	Adult	Female	342 kg	Infectious/ Inflammatory/ Transmissible	Unknown	Eye/Ear	Unknown
1194	Western Northern	N	Moose	Alces americanus	2015	53.7624	-108.986	St. Walburg	Saskatchewan	Adult	Female	398 kg	Infectious/ Inflammatory/ Transmissible	Unknown	Eye/Ear	Unknown
1195	Western Northern	N	Moose	Alces americanus	2008	60.7235	-135.085	Whitehorse	Yukon	Unknown	Unknown		Infectious/ Inflammatory/ Transmissible	Unknown	Eye/Ear	Unknown		Cysticercus tenuicollis
1196	Alberta	N	Mule Deer	Odocoileus hemionus	2017	49.4295	-113.915	Pincher Creek	Alberta	Unknown	Unknown		Infectious/ Inflammatory/ Transmissible	Unknown	Eye/Ear	Unknown
1197	Alberta	N	Mule Deer	Odocoileus hemionus	2018	49.6935	-112.842	Lethbridge	Alberta	Juvenile	Female	24.0kg	Infectious/ Inflammatory/ Transmissible	Unknown	Gastrointestinal System	Unknown		emaciation
1198	British Columbia	N	Mule Deer	Odocoileus hemionus	2008	48.4422	-123.479	Colwood	British Columbia	Juvenile	Male	< 40 lbs	Infectious/ Inflammatory/ Transmissible	Bacterial	Multi-system	Unknown		lungworm -unknown
1199	British Columbia	N	Mule Deer	Odocoileus hemionus	2009	48.3583	-123.584			Juvenile	Female	4.2 kg	Infectious/ Inflammatory/ Transmissible	Bacterial	Gastrointestinal System	unknown
1200	British Columbia	N	Mule Deer	Odocoileus hemionus	2005	56.2524	-120.846	Fort St. John	British Columbia	Adult	Male		Infectious/ Inflammatory/ Transmissible	Parasitic	Multi-system	Unknown		lungworm -unknown
1201	British Columbia	N	Mule Deer	Odocoileus hemionus	2010	50.1949	-120.687			Adult	Female		Infectious/ Inflammatory/ Transmissible	Unknown	Respiratory system	Unknown	bacterial suspected
1202	British Columbia	N	Mule Deer	Odocoileus hemionus	2009	48.3584	-123.584			Juvenile	Male	7.3 kg	Infectious/ Inflammatory/ Transmissible	Unknown	Multi-system	Unknown
1203	Western Northern	N	Mule Deer	Odocoileus hemionus	2018	49.1763	-109.07	Divide	Saskatchewan	Adult	Male		Infectious/ Inflammatory/ Transmissible	Bacterial	Oral Cavity/Dental	Unknown
1204	Western Northern	N	Mule Deer	Odocoileus hemionus	2010	49.4911	-108.404		Saskatchewan	Adult	Male	50 kgs	Infectious/ Inflammatory/ Transmissible	Bacterial	Musculoskeletal System	Unknown
1205	Western Northern	N	Mule Deer	Odocoileus hemionus	2011	50.234	-107.752	Swift Current	Saskatchewan	Adult	Male	54 kg	Infectious/ Inflammatory/ Transmissible	Bacterial	Multi-system	Unknown
1206	Western Northern	N	Mule Deer	Odocoileus hemionus	2019	51.325	-107.662	Vanscoy	Saskatchewan	Adult	Male	56.0kg	Infectious/ Inflammatory/ Transmissible	Bacterial	Multi-system	unknown
1207	Western Northern	N	Mule Deer	Odocoileus hemionus	2005	51.685	-108.192		Saskatchewan	Adult	Male	92	Infectious/ Inflammatory/ Transmissible	Bacterial	Eye/Ear	Unknown
1208	Western Northern	N	Mule Deer	Odocoileus hemionus	2022	52.125	-104.846	Saint Gregor	Saskatchewan	Adult	Male	54kg	Infectious/ Inflammatory/ Transmissible	Bacterial	Multi-system	Unknown
1209	Western Northern	N	Mule Deer	Odocoileus hemionus	2006	52.4983	-107.95		Saskatchewan	Adult	Male		Infectious/ Inflammatory/ Transmissible	Bacterial	Multi-system	Unknown
1210	Western Northern	N	Mule Deer	Odocoileus hemionus	2006	52.925	-107.377		Saskatchewan	Adult	Male		Infectious/ Inflammatory/ Transmissible	Bacterial	Multi-system	Unknown
1211	Western Northern	N	Mule Deer	Odocoileus hemionus	2006	53.3222	-105.577		Saskatchewan	Adult	Male		Infectious/ Inflammatory/ Transmissible	Bacterial	Oral Cavity/Dental	Unknown
1212	Western Northern	N	Mule Deer	Odocoileus hemionus	2015	60.876	-135.435		Yukon	Adult	Male	71.8 kg	Infectious/ Inflammatory/ Transmissible	Bacterial	Multi-system	Unknown		lungworm -unknown nematode
1213	Western Northern	N	Mule Deer	Odocoileus hemionus	2009	51.2024	-109.734		Saskatchewan	Adult	Male		Infectious/ Inflammatory/ Transmissible	Other	Respiratory system	Unknown	aspiration pneumonia	Cestodes - unknown
1214	Western Northern	N	Mule Deer	Odocoileus hemionus	2008	51.0671	-108.049		Saskatchewan	Adult	Male		Infectious/ Inflammatory/ Transmissible	Parasitic	Nervous System	Unknown	protozoal (T gondii vs sarcosyst)
1215	Western Northern	N	Mule Deer	Odocoileus hemionus	2010	49.0847	-113.914	Waterton Park	Alberta	Juvenile	Female		Infectious/ Inflammatory/ Transmissible	Unknown	Multi-system	Unknown
1216	Western Northern	N	Mule Deer	Odocoileus hemionus	2009	51.2482	-106.861	Outlook	Saskatchewan	Unknown	Male		Infectious/ Inflammatory/ Transmissible	Unknown	Integumentary System	Unknown	dermatomycosis (ringworm) - suspected	Parelaphostrongylus odocoilei
1217	Western Northern	N	Mule Deer	Odocoileus hemionus	2018	49.898	-109.264	Piapot	Saskatchewan	Adult	Male		Infectious/ Inflammatory/ Transmissible	Unknown	Eye/Ear	Unknown
1218	Western Northern	N	Mule Deer	Odocoileus hemionus	2008	49.927	-108.57		Saskatchewan	Adult	Female	58 kg	Infectious/ Inflammatory/ Transmissible	Unknown	Nervous System	Unknown	viral suspected
1219	Western Northern	N	Mule Deer	Odocoileus hemionus	2011	50.6894	-108.318	Cabri	Saskatchewan	Juvenile	Male	8.12 kg	Infectious/ Inflammatory/ Transmissible	Unknown	Nervous System	Unknown
1220	Western Northern	N	Mule Deer	Odocoileus hemionus	2006	50.9433	-109.855		Saskatchewan	Adult	Male		Infectious/ Inflammatory/ Transmissible	Unknown	Respiratory system	Unknown
1221	Western Northern	N	Mule Deer	Odocoileus hemionus	2009	51.0689	-107.022	Birsay	Saskatchewan	Adult	Female	74 kg	Infectious/ Inflammatory/ Transmissible	Unknown	Hepatobiliary System	Unknown
1222	Western Northern	N	Mule Deer	Odocoileus hemionus	2015	51.267	-109.51		Saskatchewan	Adult	Male	98 kg	Infectious/ Inflammatory/ Transmissible	Unknown	Eye/Ear	Unknown
1223	Western Northern	N	Mule Deer	Odocoileus hemionus	2006	51.8083	-107.547		Saskatchewan	Adult	Male		Infectious/ Inflammatory/ Transmissible	Unknown	Multi-system	Unknown
1224	Western Northern	N	Mule Deer	Odocoileus hemionus	2020	52.002	-104.024	Clair	Saskatchewan	Adult	Male		Infectious/ Inflammatory/ Transmissible	Unknown	Eye/Ear	Unknown
1225	Western Northern	N	Mule Deer	Odocoileus hemionus	2016	52.278	-107.355	Eagle Creek	Saskatchewan	Adult	Female	64kg	Infectious/ Inflammatory/ Transmissible	Unknown	Multi-system	Unknown		Cestodes - unknown
1226	Western Northern	N	Mule Deer	Odocoileus hemionus	2018	52.467	-105.178	Middle Lake	Saskatchewan	Unknown	Female		Infectious/ Inflammatory/ Transmissible	Unknown	Nervous System	Unknown
1227	Western Northern	N	Mule Deer	Odocoileus hemionus	2016	52.867	-103.716	Crooked River	Saskatchewan	Adult	Male	46 kg	Infectious/ Inflammatory/ Transmissible	Unknown	Nervous System	Unknown
1228	Alberta	N	Muskox	Ovibos moschatus	2014	64.8255	-124.846		Northwest Territories	Unknown	Male		Infectious/ Inflammatory/ Transmissible	Bacterial	Respiratory system	Unknown		Umingmakstrongylus pallikuukensis (lungworm)
1229	Alberta	N	Muskox	Ovibos moschatus	2016	69.35	-104.22	Cambridge Bay	Nunavut	Adult	Female		Infectious/ Inflammatory/ Transmissible	Bacterial	Gastrointestinal System	Unknown		Umingmakstrongylus pallikuukensis (lungworm)
1230	Western Northern	N	Muskox	Ovibos moschatus	2016	71.4441	-117.447	Boot Inlet,NT	Northwest Territories	Adult	Unknown		Infectious/ Inflammatory/ Transmissible	Bacterial	Musculoskeletal System	Unknown
1231	Western Northern	N	Muskox	Ovibos moschatus	2016	71.6	-117.767		Northwest Territories	Adult	Unknown		Infectious/ Inflammatory/ Transmissible	Bacterial	Lymphoid system	Unknown		Sarcocyst sp.
1232	Western Northern	N	Muskox	Ovibos moschatus	2020	70.7368	-117.77	Ulukhaktok	Northwest Territories	Unknown	Unknown		Infectious/ Inflammatory/ Transmissible	Unknown	Musculoskeletal System	Unknown
1233	Western Northern	N	Bison	Bison bison	2014	60.81	-115.78		Northwest Territories	Adult	Male		Infectious/ Inflammatory/ Transmissible	Bacterial	Lymphoid system	Unknown
1234	Western Northern	N	Bison	Bison bison	2012	49.0634	-107.282	Grasslands National Park	Saskatchewan	Juvenile	Male		Infectious/ Inflammatory/ Transmissible	Bacterial	Lymphoid system	Unknown
1235	Western Northern	N	Bison	Bison bison	2017	49.1948	-107.57	Val Marie	Saskatchewan	Adult	Male		Infectious/ Inflammatory/ Transmissible	Unknown	Eye/Ear	Unknown
1236	Western Northern	N	Pronghorn	Antilocapra americana	2006	49.9167	-109.483	Maple Creek	Saskatchewan	Adult	Female		Infectious/ Inflammatory/ Transmissible	Bacterial	Multi-system	Unknown	suspect hardware disease
1237	Western Northern	N	Pronghorn	Antilocapra americana	2015	49.8118	-108.421	Shaunavon	Saskatchewan	Adult	Female	32 kg	Infectious/ Inflammatory/ Transmissible	Bacterial	Multi-system	Unknown
1238	Western Northern	N	Pronghorn	Antilocapra americana	2014	49.833	-107.738	Climax	Saskatchewan	Adult	Female	40 kg	Infectious/ Inflammatory/ Transmissible	Bacterial	Oral Cavity/Dental	Unknown
1239	Western Northern	N	Pronghorn	Antilocapra americana	2009	51.3299	-108.548		Saskatchewan	Adult	Female	43 kg	Infectious/ Inflammatory/ Transmissible	Bacterial	Gastrointestinal System	Unknown
1240	Western Northern	N	Pronghorn	Antilocapra americana	2013	50.823	-106.565	Central Butte	Saskatchewan	Adult	Female	56 kg	Infectious/ Inflammatory/ Transmissible	Other	Respiratory system	Unknown	aspiration pneumonia
1241	Western Northern	N	Pronghorn	Antilocapra americana	2018	51.573	-109.796	Kindersley	Saskatchewan	Adult	Male		Infectious/ Inflammatory/ Transmissible	Unknown	Eye/Ear	Unknown
1242	Ontario and Nunavut	N	Elk	Cervus canadensis	2005	44.6167	-77.2667		Ontario	Juvenile	Male		Infectious/ Inflammatory/ Transmissible	Parasitic	Hepatobiliary System	Unknown
1243	Western Northern	N	Elk	Cervus canadensis	2003	50.9222	-100.888		Manitoba	Unknown	Unknown		Infectious/ Inflammatory/ Transmissible	Unknown	Reproductive System	Unknown
1244	Alberta	N	White-Tailed Deer	Odocoileus virginianus	2017	51.171	-115.592	Banff	Alberta	Adult	Female	57.0kg	Infectious/ Inflammatory/ Transmissible	Unknown	Multi-system	Unknown
1245	Atlantic	N	White-Tailed Deer	Odocoileus virginianus	2014	44.7144	-63.2611	East Chezzetcook	Nova Scotia	Juvenile	Male	n/a	Infectious/ Inflammatory/ Transmissible	Bacterial	Multi-system	Unknown
1246	Atlantic	N	White-Tailed Deer	Odocoileus virginianus	2009	44.7255	-63.2666	Head Of Chezzetcook	Nova Scotia	Juvenile	Female		Infectious/ Inflammatory/ Transmissible	Bacterial	Multi-system	Unknown
1247	Atlantic	N	White-Tailed Deer	Odocoileus virginianus	2015	45.3019	-63.3274	Hilden	Nova Scotia	Juvenile	Female		Infectious/ Inflammatory/ Transmissible	Bacterial	Respiratory system	Unknown		Cutaneous fibropapilloma
1248	Atlantic	N	White-Tailed Deer	Odocoileus virginianus	2011	45.4139	-62.4137	Kerrowgare	Nova Scotia	Adult	Unknown		Infectious/ Inflammatory/ Transmissible	Bacterial	Multi-system	Unknown
1249	Atlantic	N	White-Tailed Deer	Odocoileus virginianus	2008	45.7432	-62.9048	Toney Mills	Nova Scotia	Juvenile	Male	5123.2 g	Infectious/ Inflammatory/ Transmissible	Bacterial	Respiratory system	Unknown
1250	Atlantic	N	White-Tailed Deer	Odocoileus virginianus	2018	45.7236	-65.5109	Sussex	New Brunswick	Adult	Male	169 lb	Infectious/ Inflammatory/ Transmissible	Unknown	Multi-system	Unknown		P tenuis - incidental
1251	Atlantic	N	White-Tailed Deer	Odocoileus virginianus	2008	44.4242	-64.4497	Maitland	Nova Scotia	Adult	Male		Infectious/ Inflammatory/ Transmissible	Unknown	Hepatobiliary System	Unknown	parasitic suspected
1252	Atlantic	N	White-Tailed Deer	Odocoileus virginianus	2019	45.61	-62.744	Westville	Nova Scotia	Adult	Male		Infectious/ Inflammatory/ Transmissible	Unknown	Hepatobiliary System	Unknown		Sarcocyst sp.
1253	Ontario and Nunavut	N	White-Tailed Deer	Odocoileus virginianus	2021	42.6624	-81.2239	Port Stanley	Ontario	Juvenile	Male	5.80 kg	Infectious/ Inflammatory/ Transmissible	Bacterial	Respiratory system	Unknown
1254	Ontario and Nunavut	N	White-Tailed Deer	Odocoileus virginianus	2022	42.677	-81.2078	Port Stanley	Ontario	Juvenile	Male	7.21 kg	Infectious/ Inflammatory/ Transmissible	Bacterial	Multi-system	Unknown
1255	Ontario and Nunavut	N	White-Tailed Deer	Odocoileus virginianus	2018	42.7219	-81.3013	St. Thomas	Ontario	Adult	Male		Infectious/ Inflammatory/ Transmissible	Bacterial	Multi-system	Unknown		Sarcocyst sp.
1256	Ontario and Nunavut	N	White-Tailed Deer	Odocoileus virginianus	2012	42.7502	-81.0088	Aylmer	Ontario	Adult	Male	115 kg.	Infectious/ Inflammatory/ Transmissible	Bacterial	Multi-system	Unknown
1257	Ontario and Nunavut	N	White-Tailed Deer	Odocoileus virginianus	2022	42.8454	-80.3131	Simcoe	Ontario	Juvenile	Male		Infectious/ Inflammatory/ Transmissible	Bacterial	Respiratory System	Unknown
1258	Ontario and Nunavut	N	White-Tailed Deer	Odocoileus virginianus	2017	43.1418	-80.6787	Woodstock	Ontario	Juvenile	Male	16 kg.	Infectious/ Inflammatory/ Transmissible	Bacterial	Nervous System	Unknown
1259	Ontario and Nunavut	N	White-Tailed Deer	Odocoileus virginianus	2018	43.2369	-80.5521	Drumbo	Ontario	Unknown	Unknown		Infectious/ Inflammatory/ Transmissible	Bacterial	Integumentary System	Unknown
1260	Ontario and Nunavut	N	White-Tailed Deer	Odocoileus virginianus	2022	43.2702	-81.0674	Lakeside	Ontario	Adult	Female		Infectious/ Inflammatory/ Transmissible	Bacterial	Multi-system	Unknown
1261	Ontario and Nunavut	N	White-Tailed Deer	Odocoileus virginianus	2003	43.8	-81.25		Ontario	Adult	Male	70	Infectious/ Inflammatory/ Transmissible	Bacterial	Multi-system	Unknown
1262	Ontario and Nunavut	N	White-Tailed Deer	Odocoileus virginianus	2021	43.8144	-79.1537	Toronto	Ontario	Juvenile	Male	2.98 kg	Infectious/ Inflammatory/ Transmissible	Bacterial	Multi-system	Unknown
1263	Ontario and Nunavut	N	White-Tailed Deer	Odocoileus virginianus	2022	43.8373	-80.8436	Palmerston	Ontario	Juvenile	Male	5.04 kg	Infectious/ Inflammatory/ Transmissible	Bacterial	Multi-System	Unknown
1264	Ontario and Nunavut	N	White-Tailed Deer	Odocoileus virginianus	2022	43.95	-79.6132	King City	Ontario	Adult	Male		Infectious/ Inflammatory/ Transmissible	Bacterial	Multi-system	Unknown
1265	Ontario and Nunavut	N	White-Tailed Deer	Odocoileus virginianus	2022	44.2736	-76.2383	Gananoque	Ontario	Adult	Female		Infectious/ Inflammatory/ Transmissible	Bacterial	Multi-system	Unknown
1266	Ontario and Nunavut	N	White-Tailed Deer	Odocoileus virginianus	2004	44.3	-80.85	Chatsworth	Ontario	Adult	Male		Infectious/ Inflammatory/ Transmissible	Bacterial	Musculoskeletal System	Unknown
1267	Ontario and Nunavut	N	White-Tailed Deer	Odocoileus virginianus	2022	44.4183	-76.5853	Sydenham	Ontario	Adult	Female		Infectious/ Inflammatory/ Transmissible	Bacterial	Multi-system	Unknown
1268	Ontario and Nunavut	N	White-Tailed Deer	Odocoileus virginianus	2003	45	-81.3667		Ontario	Adult	Male	68.04	Infectious/ Inflammatory/ Transmissible	Bacterial	Integumentary System	Unknown
1269	Ontario and Nunavut	N	White-Tailed Deer	Odocoileus virginianus	2021	45.0262	-74.7558	Cornwall	Ontario	Adult	Male	42 kg	Infectious/ Inflammatory/ Transmissible	Bacterial	Respiratory system	Unknown
1270	Ontario and Nunavut	N	White-Tailed Deer	Odocoileus virginianus	2004	45.0333	-77.8	Bancroft	Ontario	Adult	Male	47	Infectious/ Inflammatory/ Transmissible	Bacterial	Multi-system	Unknown
1271	Ontario and Nunavut	N	White-Tailed Deer	Odocoileus virginianus	2008	45.348	-75.9934	Ottawa	Ontario	Adult	Female		Infectious/ Inflammatory/ Transmissible	Bacterial	Multi-system	Unknown
1272	Ontario and Nunavut	N	White-Tailed Deer	Odocoileus virginianus	2019	45.3524	-76.0036	Ottawa	Ontario	Adult	Female		Infectious/ Inflammatory/ Transmissible	Bacterial	Nervous System	Unknown
1273	Ontario and Nunavut	N	White-Tailed Deer	Odocoileus virginianus	2019	46.1315	-81.8596		Ontario	Unknown	Female		Infectious/ Inflammatory/ Transmissible	Bacterial	Respiratory system	Unknown
1274	Ontario and Nunavut	N	White-Tailed Deer	Odocoileus virginianus	2012	44.1894	-79.7007	Cookstown	Ontario	Adult	Female		Infectious/ Inflammatory/ Transmissible	Fungal	Respiratory system	Unknown
1275	Ontario and Nunavut	N	White-Tailed Deer	Odocoileus virginianus	2015	49.6817	-91.56	Port Colborne	Ontario	Adult	Male		Infectious/ Inflammatory/ Transmissible	Parasitic	Respiratory system	Unknown
1276	Ontario and Nunavut	N	White-Tailed Deer	Odocoileus virginianus	2017	43.5177	-79.6125	Mississauga	Ontario	Adult	Male		Infectious/ Inflammatory/ Transmissible	Unknown	Nervous System	Unknown
1277	Ontario and Nunavut	N	White-Tailed Deer	Odocoileus virginianus	2010	43.7135	-80.3423	Fergus	Ontario	Juvenile	Unknown		Infectious/ Inflammatory/ Transmissible	Unknown	Respiratory System	Unknown
1278	Ontario and Nunavut	N	White-Tailed Deer	Odocoileus virginianus	2009	44.7009	-79.703	Waubaushene	Ontario	Adult	Male	106 kg.	Infectious/ Inflammatory/ Transmissible	Unknown	Multi-system	Unknown
1279	Ontario and Nunavut	N	White-Tailed Deer	Odocoileus virginianus	2006	45.2587	-78.8835	Dorset	Ontario	Adult	Female	58	Infectious/ Inflammatory/ Transmissible	Unknown	Gastrointestinal System	Unknown
1280	Ontario and Nunavut	N	White-Tailed Deer	Odocoileus virginianus	2012	49.767	-94.4894	Kenora	Ontario	Adult	Female		Infectious/ Inflammatory/ Transmissible	Unknown	Multi-System	Unknown
1281	Ontario and Nunavut	N	White-Tailed Deer	Odocoileus virginianus	2013	49.4108	-94.0958	Sioux Narrows		Adult	Male		Infectious/ Inflammatory/ Transmissible	Unknown	Integumentary System	Unknown
1282	Quebec	N	White-Tailed Deer	Odocoileus virginianus	2008	45.2369	-72.6228	Lac-Brome		Adult	Female	26,6 kg, reste carcasse	Infectious/ Inflammatory/ Transmissible	Bacterial	Musculoskeletal System	Unknown
1283	Quebec	N	White-Tailed Deer	Odocoileus virginianus	2020	45.5956	-73.4781	Boucherville	Québec	Adult	Male	93 kg	Infectious/ Inflammatory/ Transmissible	Fungal	Gastrointestinal System	Unknown	fungal ruminitis	Sarcocyst sp.
1284	Quebec	N	White-Tailed Deer	Odocoileus virginianus	2021	45.1532	-72.1617	Magog	Québec	Adult	Female	54 kg	Infectious/ Inflammatory/ Transmissible	Unknown	Nervous System	Unknown		Taenia solium	Sarcocyst sp.
1285	Quebec	N	White-Tailed Deer	Odocoileus virginianus	2013	45.2455	-74.0818	Salaberry-de-Valleyfield	Québec	Juvenile	Female	31 kg	Infectious/ Inflammatory/ Transmissible	Unknown	Nervous System	Unknown	viral suspected	Cestodes - unknown
1286	Western Northern	N	White-Tailed Deer	Odocoileus virginianus	2022	53.057	-104.153	Ridgedale	Saskatchewan	Adult	Male	48kg	Infectious/ Inflammatory/ Transmissible	Bacterial	Multi-system	Unknown	hardward disease (wire ingestion)
1287	Western Northern	N	White-Tailed Deer	Odocoileus virginianus	2008	51.332	-106.607	Strongfield	Saskatchewan	Adult	Female	42 kg	Infectious/ Inflammatory/ Transmissible	Bacterial	Gastrointestinal System	Unknown	secondary to chronic trauma
1288	Western Northern	N	White-Tailed Deer	Odocoileus virginianus	2006	53.536	-104.284		Saskatchewan	Adult	Female		Infectious/ Inflammatory/ Transmissible	Bacterial	Nervous System	Unknown	secondary to tumour
1289	Western Northern	N	White-Tailed Deer	Odocoileus virginianus	2012	49.5798	-103.858	Weyburn	Saskatchewan	Unknown	Female		Infectious/ Inflammatory/ Transmissible	Bacterial	Musculoskeletal System	Unknown
1290	Western Northern	N	White-Tailed Deer	Odocoileus virginianus	2015	49.747	-103.037	Stoughton	Saskatchewan	Adult	Male		Infectious/ Inflammatory/ Transmissible	Bacterial	Respiratory system	Unknown
1291	Western Northern	N	White-Tailed Deer	Odocoileus virginianus	2005	50.0233	-102.812		Saskatchewan	Adult	Female		Infectious/ Inflammatory/ Transmissible	Bacterial	Oral Cavity/Dental	Unknown
1292	Western Northern	n	White-Tailed Deer	Odocoileus virginianus	2011	50.2881	-107.794	Swift Current	Saskatchewan	Juvenile	Female	5.5 kg	Infectious/ Inflammatory/ Transmissible	Bacterial	Multi-system	Unknown
1293	Western Northern	N	White-Tailed Deer	Odocoileus virginianus	2009	50.437	-109.413	Fox Valley	Saskatchewan	Adult	Male		Infectious/ Inflammatory/ Transmissible	Bacterial	Musculoskeletal System	Unknown
1294	Western Northern	N	White-Tailed Deer	Odocoileus virginianus	2013	50.517	-107.076		Saskatchewan	Adult	Male		Infectious/ Inflammatory/ Transmissible	Bacterial	Eye/Ear	Unknown
1295	Western Northern	N	White-Tailed Deer	Odocoileus virginianus	2019	50.6516	-105.324	Bethune	Saskatchewan	Adult	Male		Infectious/ Inflammatory/ Transmissible	Bacterial	Oral Cavity/Dental	Unknown
1296	Western Northern	N	White-Tailed Deer	Odocoileus virginianus	2006	50.9433	-109.855		Saskatchewan	Adult	Female		Infectious/ Inflammatory/ Transmissible	Bacterial	Multi-system	Unknown		nasal bots - cephenemyia sp
1297	Western Northern	N	White-Tailed Deer	Odocoileus virginianus	2011	51.15	-106.72	Elbow	Saskatchewan	Adult	Female	58 kg	Infectious/ Inflammatory/ Transmissible	Bacterial	Multi-system	Unknown
1298	Western Northern	N	White-Tailed Deer	Odocoileus virginianus	2011	51.4891	-106.918	Broderick	Saskatchewan	Adult	Male		Infectious/ Inflammatory/ Transmissible	Bacterial	Musculoskeletal System	Unknown
1299	Western Northern	N	White-Tailed Deer	Odocoileus virginianus	2020	51.827	-103.064	Invermay	Saskatchewan	Adult	Male		Infectious/ Inflammatory/ Transmissible	Bacterial	Oral Cavity/Dental	Unknown
1300	Western Northern	N	White-Tailed Deer	Odocoileus virginianus	2012	51.943	-102.627	Preeceville	Saskatchewan	Adult	Male	78 kg (antlers and ant. skull removed)	Infectious/ Inflammatory/ Transmissible	Bacterial	Oral Cavity/Dental	Unknown
1301	Western Northern	N	White-Tailed Deer	Odocoileus virginianus	2011	52.1839	-106.551	Saskatoon	Saskatchewan	Adult	Female	32 kg	Infectious/ Inflammatory/ Transmissible	Bacterial	Multi-system	Unknown
1302	Western Northern	N	White-Tailed Deer	Odocoileus virginianus	2022	52.22	-102.869	Rockford	Saskatchewan	Adult	Male	82kg	Infectious/ Inflammatory/ Transmissible	Bacterial	Gastrointestinal System	Unknown		hardware disease suspected
1303	Western Northern	N	White-Tailed Deer	Odocoileus virginianus	2012	52.431	-104.783		Saskatchewan	Adult	Female	42 kg	Infectious/ Inflammatory/ Transmissible	Bacterial	Multi-system	Unknown
1304	Western Northern	N	White-Tailed Deer	Odocoileus virginianus	2010	53.151	-108.363		Saskatchewan	Adult	Male		Infectious/ Inflammatory/ Transmissible	Bacterial	Oral Cavity/Dental	Unknown
1305	Western Northern	N	White-Tailed Deer	Odocoileus virginianus	2008	53.172	-103.764		Saskatchewan	Adult	Male		Infectious/ Inflammatory/ Transmissible	Bacterial	Multi-system	Unknown
1306	Western Northern	N	White-Tailed Deer	Odocoileus virginianus	2019	53.7679	-105.306	Candle Lake	Saskatchewan	Juvenile	Female	10 kg	Infectious/ Inflammatory/ Transmissible	Bacterial	Urinary System	Unknown
1307	Western Northern	N	White-Tailed Deer	Odocoileus virginianus	2011	51.95	-107.026		Saskatchewan	Juvenile	Female	17.58 kg	Infectious/ Inflammatory/ Transmissible	Degenerative	Nervous System	Unknown
1308	Western Northern	N	White-Tailed Deer	Odocoileus virginianus	2008	53.2834	-103.584	Carrot River	Saskatchewan	Adult	Female	56 kg	Infectious/ Inflammatory/ Transmissible	Other	Respiratory system	Unknown	aspiration pneumonia
1309	Western Northern	N	White-Tailed Deer	Odocoileus virginianus	2012	53.3536	-108.248	little loon lake	Saskatchewan	Adult	Female	64 kg	Infectious/ Inflammatory/ Transmissible	Other	Respiratory system	Unknown	aspiration pneumonia
1310	Western Northern	N	White-Tailed Deer	Odocoileus virginianus	2017	49.571	-108.302	Shaunavon	Saskatchewan	Adult	Male	70 kg	Infectious/ Inflammatory/ Transmissible	Unknown	Nervous System	Unknown
1311	Western Northern	N	White-Tailed Deer	Odocoileus virginianus	2009	51.236	-103.569	Ituna	Saskatchewan	Adult	Female		Infectious/ Inflammatory/ Transmissible	Unknown	Oral Cavity/Dental	Unknown
1312	Western Northern	N	White-Tailed Deer	Odocoileus virginianus	2022	51.258	-102.68	Fonehill	Saskatchewan	Adult	Male	46kg	Infectious/ Inflammatory/ Transmissible	Unknown	Multi-system	Unknown
1313	Western Northern	N	White-Tailed Deer	Odocoileus virginianus	2010	51.604	-102.225		Saskatchewan	Adult	Female		Infectious/ Inflammatory/ Transmissible	Unknown	Integumentary System	Unknown
1314	Western Northern	N	White-Tailed Deer	Odocoileus virginianus	2018	52.0779	-106.655	Saskatoon	Saskatchewan	Adult	Female	50 kg	Infectious/ Inflammatory/ Transmissible	Unknown	Nervous System	Unknown
1315	Western Northern	N	White-Tailed Deer	Odocoileus virginianus	2020	52.0886	-106.702	Grandora	Saskatchewan	Adult	Female	38 kg	Infectious/ Inflammatory/ Transmissible	Unknown	Respiratory system	Unknown		nasal bots
1316	Western Northern	N	White-Tailed Deer	Odocoileus virginianus	2011	52.136	-102.121	Swan Plain,SK	Saskatchewan	Unknown	Male		Infectious/ Inflammatory/ Transmissible	Unknown	Integumentary System	Unknown
1317	Western Northern	N	White-Tailed Deer	Odocoileus virginianus	2020	52.8208	-102.458	Hudson Bay	Saskatchewan	Adult	Male		Infectious/ Inflammatory/ Transmissible	Unknown	Multi-system	Unknown
1318	Western Northern	N	White-Tailed Deer	Odocoileus virginianus	2018	53.057	-106.656	Leask	Saskatchewan	Adult	Male	64 kg	Infectious/ Inflammatory/ Transmissible	Unknown	Nervous System	Unknown
1319	Western Northern	N	White-Tailed Deer	Odocoileus virginianus	2020	53.748	-106.906	Big River	Saskatchewan	Juvenile	Male	34 kg	Infectious/ Inflammatory/ Transmissible	Unknown	Multi-system	Unknown
1320	Western Northern	N	White-Tailed Deer	Odocoileus virginianus	2008	54.213	-107.959		Saskatchewan	Adult	Male	92 kg	Infectious/ Inflammatory/ Transmissible	Unknown	Nervous System	Unknown
1321	Western Northern	N	White-Tailed Deer	Odocoileus virginianus	2006	51.267	-108.045			Adult	Male		Infectious/ Inflammatory/ Transmissible	Unknown	Gastrointestinal System	Unknown
1322	Western Northern	N	White-Tailed Deer	Odocoileus virginianus	2006	51.267	-108.045			Adult	Female		Infectious/ Inflammatory/ Transmissible	Unknown	Nervous System	Unknown
1323	Western Northern	N	Bison	Bison bison	2013	60.0011	-112.571		Alberta	Adult	Male		Infectious/ Inflammatory/ Transmissible	Bacterial	Musculoskeletal System	Unknown
1324	Western Northern	N	Bison	Bison bison	2012	60.0055	-111.885	Fort Smith	Northwest Territories	Unknown	Female		Infectious/ Inflammatory/ Transmissible	Bacterial	Musculoskeletal System	Unknown		Cutaneous fibropapilloma
1325	Western Northern	N	Bison	Bison bison	2012	60.0055	-111.885	Fort Smith	Northwest Territories	Unknown	Unknown		Infectious/ Inflammatory/ Transmissible	Bacterial	Musculoskeletal System	Unknown		Cutaneous fibropapilloma
1326	Western Northern	N	Bison	Bison bison	2011	60.0136	-112.106	Fort Smith	Northwest Territories	Unknown	Unknown		Infectious/ Inflammatory/ Transmissible	Bacterial	Hepatobiliary System	Unknown
1327	Western Northern	n	Bison	Bison bison	2011	60.5628	-114.425	Fort Smith	Northwest Territories	Adult	Female		Infectious/ Inflammatory/ Transmissible	Bacterial	Multi-system	Unknown
1328	Western Northern	N	Bison	Bison bison	2013	61.3576	-117.661	Fort Providence	Northwest Territories	Unknown	Unknown		Infectious/ Inflammatory/ Transmissible	Bacterial	Musculoskeletal System	Unknown
1329	Western Northern	N	Bison	Bison bison	2005	62.2122	-128.541		Northwest Territories	Adult	Male		Infectious/ Inflammatory/ Transmissible	Bacterial	Multi-system	Unknown
1330	Western Northern	N	Bison	Bison bison	2006	61.1278	-113.571		Northwest Territories	Adult	Male		Infectious/ Inflammatory/ Transmissible	Parasitic	Multi-system	Unknown
1331	Western Northern	N	Bison	Bison bison	2011	59.1139	-111.302	slave river	Alberta	Unknown	Unknown		Infectious/ Inflammatory/ Transmissible	Unknown	Musculoskeletal System	Unknown
1332	Western Northern	N	Bison	Bison bison	2006	61.1278	-113.571		Northwest Territories	Adult	Male		Infectious/ Inflammatory/ Transmissible	Unknown	Multi-system	Unknown
1333	Western Northern	N	Bison	Bison bison	2014	61.2639	-117.527	Fort Smith	Northwest Territories	Unknown	Male		Infectious/ Inflammatory/ Transmissible	Unknown	Hepatobiliary System	Unknown
1334	Atlantic	N	Caribou	Rangifer tarandus	2007	47.2594	-53.2542		Newfoundland and Labrador	Unknown	Unknown		Infectious/ Inflammatory/ Transmissible	Bacterial	Multi-system	Unknown
1335	Atlantic	N	Caribou	Rangifer tarandus	2006	47.2594	-53.2542		Newfoundland and Labrador	Juvenile	Male		Infectious/ Inflammatory/ Transmissible	Unknown	Hepatobiliary System	Unknown		rectal prolapse
1336	Atlantic	N	Moose	Alces americanus	2007	45.9333	-64.3	Cumberland County	Nova Scotia	Juvenile	Female	165.11	Emaciation			Winter tick	secondary heart failure
1337	Atlantic	N	Moose	Alces americanus	2009	45.156	-63.3461	Stewiacke	Nova Scotia	Adult	Male		Emaciation			Winter tick
1338	Atlantic	N	Moose	Alces americanus	2009	45.4683	-64.2656	Parrsboro	Nova Scotia	Adult	Female	220.5 kg	Emaciation			Winter tick
1339	Ontario and Nunavut	N	Moose	Alces americanus	2014	44.4056	-78.0625	Peterborough	Ontario	Adult	Female	250 kg	Emaciation			Winter tick
1340	Ontario and Nunavut	N	Moose	Alces americanus	2014	44.5567	-78.3501	Buckhorn	Ontario	Adult	Male	250	Emaciation			Winter tick
1341	Ontario and Nunavut	N	Moose	Alces americanus	2018	45.8341	-77.1378	Pembroke	Ontario	Adult	Female		Emaciation			Winter tick
1342	Quebec	N	Moose	Alces americanus	2020	46.5653	-66.4619	Nouveau-Brunswick	New Brunswick	Juvenile	Unknown		Emaciation			Winter tick
1343	Quebec	N	Moose	Alces americanus	2012	45.0342	-71.5014	East Hereford	Québec	Adult	Female	NE	Emaciation			Winter tick		P tenuis - unknown significance	Sarcocyst sp.
1344	Quebec	N	Moose	Alces americanus	2006	45.3158	-70.0485	Notre-Dame-des-Bois	Québec	Adult	Unknown		Emaciation			Winter tick
1345	Quebec	N	Moose	Alces americanus	2006	45.3363	-70.9441	Gosford	Québec	Adult	Female		Emaciation			Winter tick		P tenuis - unknown significance
1346	Quebec	N	Moose	Alces americanus	2012	45.6219	-75.2789	Thurso	Québec	Juvenile	Male	189,15 kg	Emaciation			Winter tick		Sarcocyst sp.	lungworm -unknown nematode
1347	Western Northern	N	Moose	Alces americanus	2018	62.559	-113.354		Northwest Territories	Adult	Male		Emaciation			Winter tick
1348	Western Northern	N	Moose	Alces americanus	2015	49.876	-102.205	Wawota	Saskatchewan	Juvenile	Female	110 kg	Emaciation			Winter tick		Sarcocyst sp.
1349	Western Northern	N	Moose	Alces americanus	2019	50.9662	-105.674	Aylesbury	Saskatchewan	Juvenile	Female	152 kg	Emaciation			Winter tick
1350	Western Northern	N	Moose	Alces americanus	2010	51.0092	-108.672		Saskatchewan	Adult	Male	468lbs	Emaciation			Winter tick
1351	Western Northern	N	Moose	Alces americanus	2009	51.0501	-105.818	Craik	Saskatchewan	Juvenile	Male	130 kg	Emaciation			Winter tick		Dictyocaulus sp
1352	Western Northern	N	Moose	Alces americanus	2022	51.23	-105.503	Stalwart	Saskatchewan	Juvenile	Male	126 kg	Emaciation			Winter tick
1353	Western Northern	N	Moose	Alces americanus	2016	51.9149	-106.845	Pike Lake, SK	Saskatchewan	Juvenile	Female	224 kg	Emaciation			Winter tick
1354	Western Northern	N	Moose	Alces americanus	2022	52.031	-106.675	Crossmount	Saskatchewan	Adult	Male	234 kg	Emaciation			Winter tick
1355	Western Northern	N	Moose	Alces americanus	2008	52.082	-102.25		Saskatchewan	Juvenile	Female		Emaciation			Winter tick		Sarcocyst sp.
1356	Western Northern	N	Moose	Alces americanus	2012	52.235	-104.358		Saskatchewan	Juvenile	Female	166 kg	Emaciation			Winter tick		Setaria cervi
1357	Western Northern	N	Moose	Alces americanus	2020	52.278	-106.01	Vonda	Saskatchewan	Juvenile	Female	166 kg	Emaciation			Winter tick
1358	Western Northern	N	Moose	Alces americanus	2013	52.438	-104.747	St. Brieux	Saskatchewan	Adult	Female	216 kg	Emaciation			Winter tick
1359	Western Northern	N	Moose	Alces americanus	2013	52.5095	-104.052	Tisdale	Saskatchewan	Juvenile	Female	154 kg	Emaciation			Winter tick
1360	Western Northern	N	Moose	Alces americanus	2008	52.5966	-103.182	porcupine plain	Saskatchewan	Juvenile	Unknown		Emaciation			Winter tick
1361	Western Northern	N	Moose	Alces americanus	2009	52.642	-104.519		Saskatchewan	Juvenile	Female	164 kg	Emaciation			Winter tick
1362	Western Northern	N	Moose	Alces americanus	2008	52.707	-104.816		Saskatchewan	Juvenile	Male	154 kg	Emaciation			Winter tick
1363	Western Northern	N	Moose	Alces americanus	2008	52.707	-103.594	Bjorkdale	Saskatchewan	Juvenile	Male		Emaciation			Winter tick
1364	Western Northern	N	Moose	Alces americanus	2009	52.7629	-103.833	Tisdale	Saskatchewan	Juvenile	Male	130kg	Emaciation			Winter tick
1365	Western Northern	N	Moose	Alces americanus	2008	52.816	-104.912		Saskatchewan	Juvenile	Male		Emaciation			Winter tick
1366	Western Northern	N	Moose	Alces americanus	2013	53.5528	-108.909	Turtleford	Saskatchewan	Juvenile	Male	154 kg	Emaciation			Winter tick
1367	Western Northern	N	Moose	Alces americanus	2015	53.5742	-108.649	Turtle Lake	Saskatchewan	Juvenile	Male	162kg	Emaciation			Winter tick
1368	Western Northern	N	Moose	Alces americanus	2014	54.1188	-108.62	Meadow Lake	Saskatchewan	Juvenile	Male	132 kg	Emaciation			Winter tick
1369	Quebec	N	Moose	Alces americanus	2008	46.7153	-79.1009		Québec	Juvenile	Female		Infectious/ Inflammatory/ Transmissible	Parasitic	Integumentary System	Unknown		winter tick - unknown significance
1370	Western Northern	N	Mule Deer	Odocoileus hemionus	2009	53.0206	-109.44		Saskatchewan	Adult	Male		Infectious/ Inflammatory/ Transmissible	Parasitic	Integumentary System	Unknown		winter tick - unknown significance
1371	British Columbia	N	Bighorn Sheep	Ovis canadensis	2013	49.1823	-119.55	Oliver	British Columbia	Adult	Male		Infectious/ Inflammatory/ Transmissible	Bacterial	Gastrointestinal System	Yersinia pseudotuberculosis
1372	Western Northern	N	Bison	Bison bison	2017	60.3036	-123.317	Fort Liard	Northwest Territories	Adult	Male		Trauma	Unknown
1373	Alberta	N	Caribou	Rangifer tarandus	2016	67.7368	-75.4793		Nunavut	Unknown	Unknown		Emaciation
1374	Alberta	N	Caribou	Rangifer tarandus	2016	67.7368	-75.4793		Nunavut	Unknown	Unknown		Emaciation
1375	Alberta	N	Caribou	Rangifer tarandus	2016	67.7368	-75.4793		Nunavut	Unknown	Unknown		Emaciation
1376	Alberta	N	Caribou	Rangifer tarandus	2016	67.7368	-75.4793		Nunavut	Unknown	Unknown		Emaciation
1377	Alberta	N	Caribou	Rangifer tarandus	2016	67.7368	-75.4793		Nunavut	Unknown	Unknown		Emaciation
1378	Alberta	N	Caribou	Rangifer tarandus	2016	67.7368	-75.4793		Nunavut	Unknown	Unknown		Emaciation
1379	Alberta	N	Caribou	Rangifer tarandus	2016	67.7368	-75.4793		Nunavut	Unknown	Unknown		Emaciation
1380	Alberta	N	Caribou	Rangifer tarandus	2016	67.7368	-75.4793		Nunavut	Unknown	Unknown		Emaciation
1381	Alberta	N	Caribou	Rangifer tarandus	2016	67.7368	-75.4793		Nunavut	Unknown	Unknown		Emaciation
1382	Alberta	N	Caribou	Rangifer tarandus	2016	67.7368	-75.4793		Nunavut	Unknown	Unknown		Emaciation
1383	Alberta	N	Caribou	Rangifer tarandus	2016	67.7368	-75.4793		Nunavut	Unknown	Unknown		Emaciation
1384	Alberta	N	Caribou	Rangifer tarandus	2016	67.7368	-75.4793		Nunavut	Unknown	Unknown		Emaciation
1385	Alberta	N	Caribou	Rangifer tarandus	2016	67.7368	-75.4793		Nunavut	Unknown	Unknown		Emaciation
1386	Alberta	N	Caribou	Rangifer tarandus	2016	67.7368	-75.4793		Nunavut	Unknown	Unknown		Emaciation
1387	Alberta	N	Caribou	Rangifer tarandus	2016	67.7368	-75.4793		Nunavut	Unknown	Unknown		Emaciation
1388	Alberta	N	Caribou	Rangifer tarandus	2016	67.7368	-75.4793		Nunavut	Unknown	Unknown		Emaciation
1389	Alberta	N	Caribou	Rangifer tarandus	2016	67.7368	-75.4793		Nunavut	Unknown	Unknown		Emaciation
1390	Alberta	N	Caribou	Rangifer tarandus	2016	67.7368	-75.4793		Nunavut	Unknown	Unknown		Emaciation
1391	Alberta	N	Caribou	Rangifer tarandus	2016	67.7368	-75.4793		Nunavut	Unknown	Unknown		Emaciation
1392	Alberta	N	Caribou	Rangifer tarandus	2016	67.7368	-75.4793		Nunavut	Unknown	Unknown		Emaciation
1393	Alberta	N	Caribou	Rangifer tarandus	2016	67.7368	-75.4793		Nunavut	Unknown	Unknown		Emaciation
1394	Alberta	N	Caribou	Rangifer tarandus	2016	67.7368	-75.4793		Nunavut	Unknown	Unknown		Emaciation
1395	Alberta	N	Caribou	Rangifer tarandus	2016	67.7368	-75.4793		Nunavut	Unknown	Unknown		Emaciation
1396	Western Northern	N	Caribou	Rangifer tarandus	2005	65.0376	-123.302		Northwest Territories	Juvenile	Male		Normal
1397	British Columbia	N	Bighorn Sheep	Ovis canadensis	2005	48.4333	-123.367		British Columbia	Juvenile	Female	9	Emaciation				bronchopneumonia - unknown significance
1398	British Columbia	N	Bighorn Sheep	Ovis canadensis	2003	49.5	-119.583	Penticton	British Columbia	Adult	Male		Emaciation				trauma suspected
1399	British Columbia	N	Bighorn Sheep	Ovis canadensis	2009	49.4744	-120.512	Princeton	British Columbia	Adult	Female		Normal	Hunter Killed - Specific Pathogen/Lesion Testing
1400	British Columbia	N	Bighorn Sheep	Ovis canadensis	2009	49.4744	-120.512	Princeton	British Columbia	Adult	Female		Normal	Hunter Killed - Specific Pathogen/Lesion Testing
1401	British Columbia	N	Bighorn Sheep	Ovis canadensis	2009	49.4744	-120.512	Princeton	British Columbia	Adult	Female		Normal	Hunter Killed - Specific Pathogen/Lesion Testing
1402	Alberta	N	Bighorn Sheep	Ovis canadensis	2011	49.5909	-114.524	Crowsnest Pass	Alberta	Unknown	Male		Open/No Diagnosis					Marshallagia marshalli
1403	Alberta	N	Bighorn Sheep	Ovis canadensis	2013	49.0603	-113.908	Waterton Park	Alberta	Adult	Female		Other	Other			GI perforation
1404	British Columbia	N	Bighorn Sheep	Ovis canadensis	2010	49.5129	-115.769			Adult	Female		Other	Toxicity			nitrate poisoning- presumed
1405	British Columbia	N	Bighorn Sheep	Ovis canadensis	2010	49.5129	-115.769			Juvenile	Unknown		Other	Toxicity			nitrate poisoning- presumed
1406	Alberta	N	Bighorn Sheep	Ovis canadensis	2014	49.6073	-114.436	blairmore	Alberta	Unknown	Female		Trauma	Unknown
1407	Alberta	N	Bighorn Sheep	Ovis canadensis	2011	49.5934	-114.519			Adult	Male	91.5 kg	Trauma	Unknown
1408	Alberta	N	Bighorn Sheep	Ovis canadensis	2017	49.634	-114.518	Blairmore	Alberta	Juvenile	Male	19.0kg	Trauma	Vehicular			secondary bacterial pneumonia and pericarditis
1409	Alberta	N	Bighorn Sheep	Ovis canadensis	2014	49.4863	-113.95	Pincher Creek	Alberta	Juvenile	Female		Trauma	Vehicular
1410	Alberta	N	Bighorn Sheep	Ovis canadensis	2014	49.4863	-113.95	Pincher Creek	Alberta	Adult	Female	57 kg	Trauma	Vehicular
1411	Alberta	N	Bighorn Sheep	Ovis canadensis	2014	49.6073	-114.436	blairmore	Alberta	Juvenile	Male		Trauma	Vehicular
1412	Alberta	N	Bighorn Sheep	Ovis canadensis	2014	49.626	-114.639	Crowsnest Pass	Alberta	Juvenile	Male		Trauma	Vehicular
1413	Alberta	N	Bighorn Sheep	Ovis canadensis	2016	49.6266	-114.642	Crowsnest Pass	Alberta	Unknown	Unknown		Trauma	Vehicular				lungworm - Protostrongylus sp
1414	Alberta	N	Bighorn Sheep	Ovis canadensis	2015	49.6283	-114.643	Crowsnest Pass	Alberta	Juvenile	Female	27 kg	Trauma	Vehicular
1415	Alberta	N	Bighorn Sheep	Ovis canadensis	2014	49.6284	-114.643	Crowsnest Pass	Alberta	Adult	Male	109 kg	Trauma	Vehicular
1416	Alberta	N	Bighorn Sheep	Ovis canadensis	2013	49.6315	-114.631	Pincher Creek	Alberta	Adult	Male	96 kg	Trauma	Vehicular
1417	Alberta	N	Bighorn Sheep	Ovis canadensis	2015	49.6316	-114.627	Crowsnest Pass	Alberta	Adult	Female	58 Kg	Trauma	Vehicular
1418	Alberta	N	Bighorn Sheep	Ovis canadensis	2014	49.6317	-114.632	Crowsnest Pass	Alberta	Juvenile	Male	33 kg	Trauma	Vehicular
1419	Alberta	N	Bighorn Sheep	Ovis canadensis	2013	49.6332	-114.641	Crowsnest Pass	Alberta	Adult	Male		Trauma	Vehicular
1420	Alberta	N	Bighorn Sheep	Ovis canadensis	2013	49.6332	-114.629	Crowsnest Pass	Alberta	Juvenile	Male		Trauma	Vehicular
1421	Alberta	N	Bighorn Sheep	Ovis canadensis	2017	49.634	-114.518	Blairmore	Alberta	Adult	Female		Trauma	Vehicular
1422	Alberta	N	Bighorn Sheep	Ovis canadensis	2017	51.0158	-115.068	Turner Valley	Alberta	Juvenile	Male	10kg	Trauma	Vehicular
1423	Alberta	N	Bighorn Sheep	Ovis canadensis	2017	51.0645	-111.186	Exshaw	Alberta	Adult	Female	25kg	Trauma	Vehicular
1424	Alberta	N	Bighorn Sheep	Ovis canadensis	2017	51.0687	-115.121		Alberta	Unknown	Unknown	84.0kg	Trauma	Vehicular
1425	Alberta	N	Bighorn Sheep	Ovis canadensis	2014	49.6073	-114.436	blairmore		Adult	Female	61kg	Trauma	Vehicular				Nematodes - unknown
1426	British Columbia	N	Bighorn Sheep	Ovis canadensis	2003	49.3	-115.117		British Columbia	Adult	Female		Trauma	Unknown				lungworm -unknown nematode
1427	British Columbia	N	Bighorn Sheep	Ovis canadensis	2006	50.5167	-116.033	Invermere	British Columbia	Adult	Female		Trauma	Unknown				lungworm -unknown
1428	British Columbia	N	Bighorn Sheep	Ovis canadensis	2003	52.1417	-122.142	Williams Lake	British Columbia	Juvenile	Female	32.2056	Trauma	Vehicular				lungworm -unknown
1429	British Columbia	N	Bighorn Sheep	Ovis canadensis	2003	52.1417	-122.142	Williams Lake	British Columbia	Adult	Female	53.0712	Trauma	Vehicular				lungworm -unknown nematode
1430	British Columbia	N	Bighorn Sheep	Ovis canadensis	2003	52.1417	-122.142	Williams Lake	British Columbia	Juvenile	Female	32.2056	Trauma	Vehicular
1431	British Columbia	N	Mule Deer	Odocoileus hemionus	2010	48.3583	-123.584			Juvenile	Male	9.1 kg	Emaciation				trauma- historical
1432	British Columbia	N	Mule Deer	Odocoileus hemionus	2011	49.0568	-122.285			Adult	Female		Emaciation					Sarcocyst sp.
1433	British Columbia	N	Mule Deer	Odocoileus hemionus	2008	48.4284	-123.366			Adult	Male		Normal	Hunter Killed - Specific Pathogen/Lesion Testing			fatty liver - normal physiological finding
1434	British Columbia	N	Mule Deer	Odocoileus hemionus	2011	49.2723	-124.193			Adult	Male		Open/No Diagnosis
1435	Alberta	N	Bighorn Sheep	Ovis canadensis	2015	49.5539	-114.705		Alberta	Adult	Female		Trauma	Unknown
1436	Alberta	N	Bighorn Sheep	Ovis canadensis	2016	49.6338	-114.643	Crowsnest Pass	Alberta	Unknown	Male		Trauma	Unknown
1437	Alberta	N	Bighorn Sheep	Ovis canadensis	2016	51.1784	-115.571	Banff	Alberta	Adult	Female	61.2kg	Trauma	Unknown				Protostrongylus rufescen - suspected
1438	Alberta	N	Bighorn Sheep	Ovis canadensis	2016	49.6073	-114.436	Blairmore	Alberta	Juvenile	Female	31.0kg	Trauma	Vehicular				lungworm - Protostrongylus sp
1439	Alberta	N	Bighorn Sheep	Ovis canadensis	2015	49.6073	-114.436	Blairmore	Alberta	Juvenile	Female		Trauma	Vehicular
1440	Alberta	N	Bighorn Sheep	Ovis canadensis	2016	53.9333	-116.577		Alberta	Adult	Female	42.0kg	Trauma	Vehicular				lungworm - Protostrongylus sp
1441	Quebec	N	Caribou	Rangifer tarandus	2020	48.0987	-77.7968	Val-d'Or	Québec	Adult	Male	85 kg	Emaciation				mixed parasitic infection
1442	Western Northern	N	Caribou	Rangifer tarandus	2013	60.8162	-115.785	Hay River	Northwest Territories	Adult	Female		Emaciation
1443	Western Northern	N	Caribou	Rangifer tarandus	2013	60.8162	-115.785	Hay River	Northwest Territories	Unknown	Female		Emaciation
1444	Western Northern	N	Caribou	Rangifer tarandus	2013	60.8162	-115.785	Hay River	Northwest Territories	Unknown	Female		Emaciation
1445	Western Northern	N	Caribou	Rangifer tarandus	2013	60.8162	-115.785	Hay River	Northwest Territories	Unknown	Female		Emaciation
1446	Western Northern	N	Caribou	Rangifer tarandus	2013	60.8162	-115.785	Hay River	Northwest Territories	Unknown	Female		Emaciation
1447	Alberta	N	Caribou	Rangifer tarandus	2014	67.8252	-115.097	Kugluktuk	Nunavut	Unknown	Unknown		Normal	Hunter Killed - Specific Pathogen/Lesion Testing
1448	Ontario and Nunavut	N	Caribou	Rangifer tarandus	2013	64.5999	-84.1348		Nunavut	Adult	Female		Normal	Hunter Killed - Specific Pathogen/Lesion Testing
1449	Ontario and Nunavut	N	Caribou	Rangifer tarandus	2011	68.7727	-81.2352	Hall Beach	Nunavut	Adult	Unknown		Normal	Hunter Killed - Specific Pathogen/Lesion Testing
1450	Western Northern	N	Caribou	Rangifer tarandus	2015	56.2524	-120.846	Fort St. John	British Columbia	Adult	Female		Normal	Hunter Killed - Specific Pathogen/Lesion Testing
1451	Western Northern	N	Caribou	Rangifer tarandus	2015	56.2524	-120.846	Fort St. John	British Columbia	Adult	Female		Normal	Hunter Killed - Specific Pathogen/Lesion Testing
1452	Western Northern	N	Caribou	Rangifer tarandus	2015	55.957	-63.247		Newfoundland and Labrador	Adult	Male		Normal	Hunter Killed - Specific Pathogen/Lesion Testing
1453	Western Northern	N	Caribou	Rangifer tarandus	2012	62.4546	-114.376	Yellowknife	Northwest Territories	Unknown	Unknown		Normal	Hunter Killed - Specific Pathogen/Lesion Testing
1454	Western Northern	N	Caribou	Rangifer tarandus	2012	62.4546	-114.376	Yellowknife	Northwest Territories	Unknown	Unknown		Normal	Hunter Killed - Specific Pathogen/Lesion Testing
1455	Western Northern	N	Caribou	Rangifer tarandus	2012	62.4546	-114.376	Yellowknife	Northwest Territories	Unknown	Unknown		Normal	Hunter Killed - Specific Pathogen/Lesion Testing
1456	Western Northern	N	Caribou	Rangifer tarandus	2012	68.3607	-133.723	Inuvik	Northwest Territories	Unknown	Unknown		Normal	Hunter Killed - Specific Pathogen/Lesion Testing
1457	Western Northern	N	Caribou	Rangifer tarandus	2012	69.3648	-131.199	Inuvik	Northwest Territories	Unknown	Unknown		Normal	Hunter Killed - Specific Pathogen/Lesion Testing
1458	Western Northern	N	Caribou	Rangifer tarandus	2006	64.6674	-71.4814		Nunavut	Unknown	Unknown		Normal	Hunter Killed - Specific Pathogen/Lesion Testing
1459	Alberta	N	Caribou	Rangifer tarandus	2012	49.3759	-116.814		British Columbia	Adult	Female		Open/No Diagnosis				possibly toxin, capture
1460	Alberta	N	Caribou	Rangifer tarandus	2012	50.1698	-115.814		British Columbia	Unknown	Female		Open/No Diagnosis
1461	Ontario and Nunavut	N	Caribou	Rangifer tarandus	2011	54.2652	-97.251	Igloolik	Nunavut	Unknown	Male		Open/No Diagnosis
1462	Ontario and Nunavut	N	Caribou	Rangifer tarandus	2010	69.3761	-81.7994	Igloolik	Nunavut	Unknown	Unknown		Other	Fetal Distress
1463	Ontario and Nunavut	N	Caribou	Rangifer tarandus	2010	69.3761	-81.7994	Igloolik	Nunavut	Unknown	Unknown		Other	Fetal Distress
1464	Ontario and Nunavut	N	Caribou	Rangifer tarandus	2010	69.3761	-81.7994	Igloolik	Nunavut	Unknown	Unknown		Other	Fetal Distress
1465	Ontario and Nunavut	N	Caribou	Rangifer tarandus	2010	69.3761	-81.7994	Igloolik	Nunavut	Unknown	Unknown		Other	Fetal Distress
1466	Ontario and Nunavut	N	Caribou	Rangifer tarandus	2010	69.3761	-81.7994	Igloolik	Nunavut	Unknown	Unknown		Other	Fetal Distress
1467	Ontario and Nunavut	N	Caribou	Rangifer tarandus	2010	69.3761	-81.7994	Igloolik	Nunavut	Unknown	Unknown		Other	Fetal Distress
1468	Ontario and Nunavut	N	Caribou	Rangifer tarandus	2010	69.3761	-81.7994	Igloolik	Nunavut	Unknown	Unknown		Other	Fetal Distress
1469	Ontario and Nunavut	N	Caribou	Rangifer tarandus	2011	69.3761	-81.7994	Igloolik	Nunavut	Unknown	Female		Other	Fetal Distress
1470	Ontario and Nunavut	N	Caribou	Rangifer tarandus	2011	69.3761	-81.7994	Igloolik	Nunavut	Unknown	Female		Other	Fetal Distress
1471	Ontario and Nunavut	N	Caribou	Rangifer tarandus	2011	69.3761	-81.7994	Igloolik	Nunavut	Unknown	Female		Other	Fetal Distress
1472	Ontario and Nunavut	N	Caribou	Rangifer tarandus	2011	69.3761	-81.7994	Igloolik	Nunavut	Unknown	Female		Other	Fetal Distress
1473	Ontario and Nunavut	N	Caribou	Rangifer tarandus	2011	69.3761	-81.7994	Igloolik	Nunavut	Unknown	Female		Other	Fetal Distress
1474	Ontario and Nunavut	N	Caribou	Rangifer tarandus	2011	69.3761	-81.7994	Igloolik	Nunavut	Unknown	Female		Other	Fetal Distress
1475	Ontario and Nunavut	N	Caribou	Rangifer tarandus	2011	69.3761	-81.7994	Igloolik	Nunavut	Unknown	Male		Other	Fetal Distress
1476	Ontario and Nunavut	N	Caribou	Rangifer tarandus	2011	69.3761	-81.7994	Igloolik	Nunavut	Unknown	Male		Other	Fetal Distress
1477	Ontario and Nunavut	N	Caribou	Rangifer tarandus	2011	69.3761	-81.7994	Igloolik	Nunavut	Unknown	Male		Other	Fetal Distress
1478	Ontario and Nunavut	N	Caribou	Rangifer tarandus	2011	69.3761	-81.7994	Igloolik	Nunavut	Unknown	Male		Other	Fetal Distress
1479	Ontario and Nunavut	N	Caribou	Rangifer tarandus	2011	69.3761	-81.7994	Igloolik	Nunavut	Unknown	Male		Other	Fetal Distress
1480	Ontario and Nunavut	N	Caribou	Rangifer tarandus	2011	69.3761	-81.7994	Igloolik	Nunavut	Unknown	Male		Other	Fetal Distress
1481	Ontario and Nunavut	N	Caribou	Rangifer tarandus	2011	69.3761	-81.7994	Igloolik	Nunavut	Unknown	Male		Other	Fetal Distress
1482	Ontario and Nunavut	N	Caribou	Rangifer tarandus	2011	69.3761	-81.7994	Igloolik	Nunavut	Unknown	Male		Other	Fetal Distress
1483	Ontario and Nunavut	N	Caribou	Rangifer tarandus	2011	69.3761	-81.7994	Igloolik	Nunavut	Unknown	Unknown		Other	Fetal Distress
1484	Ontario and Nunavut	N	Caribou	Rangifer tarandus	2012	69.3761	-81.7994	Igloolik	Nunavut	Unknown	Male		Other	Fetal Distress
1485	Quebec	N	Caribou	Rangifer tarandus	2014	48.0987	-77.7968	Val D'Or	Québec	Juvenile	Male	2601 g	Other	Fetal Distress			dystocia
1486	Western Northern	N	Caribou	Rangifer tarandus	2011	61.0955	-106.166		Northwest Territories	Juvenile	Male		Other	Other			splenic congestion - unknown
1487	Western Northern	N	Caribou	Rangifer tarandus	2013	69.4454	-133.034	Tuktoyaktuk, NT		Unknown	Unknown		Other	Other			glandular cyst
1488	Alberta	N	Caribou	Rangifer tarandus	2012	58.4374	-129.999		British Columbia	Adult	Female		Trauma	Capture-Related			capture related	Besnoitia	Sarcocyst sp.
1489	Alberta	N	Caribou	Rangifer tarandus	2012	49.5145	-115.792		British Columbia	Unknown	Female		Trauma	Other			asphyxiation
1490	Alberta	N	Caribou	Rangifer tarandus	2012	49.3741	-116.816		British Columbia	Unknown	Female		Trauma	Predation				Besnoitia tarandi	Sarcocyst sp.
1491	Alberta	N	Caribou	Rangifer tarandus	2012	49.3748	-116.816		British Columbia	Unknown	Female		Trauma	Predation
1492	Alberta	N	Caribou	Rangifer tarandus	2012	49.949	-115.795			Unknown	Female		Trauma	Predation				Sarcocyst sp.
1493	Alberta	N	Caribou	Rangifer tarandus	2013	65.3966	-123.305		Northwest Territories	Adult	Unknown		Trauma	Unknown
1494	Alberta	N	Caribou	Rangifer tarandus	2013	65.3966	-123.305		Northwest Territories	Unknown	Unknown		Trauma	Unknown
1495	Quebec	N	Caribou	Rangifer tarandus	2013	48.9453	-66.104	Gaspé	Québec	Adult	Female	87 kg	Trauma	Capture-Related			capture related	Capillaria sp	Sarcocyst sp.
1496	Western Northern	N	Caribou	Rangifer tarandus	2022	60.6417	-131.667	Swift River	Yukon	Adult	Unknown		Trauma	Capture-Related			capture related
1497	Western Northern	N	Caribou	Rangifer tarandus	2014	60.85	-116.58		Northwest Territories	Adult	Female		Trauma	Unknown
1498	Western Northern	N	Caribou	Rangifer tarandus	2009	72.5927	-121.066	Jericho Mine site	Northwest Territories	Juvenile	Male		Trauma	Vehicular
1499	Western Northern	N	Dall Sheep	Ovis dalli	2008	60.7235	-135.085	Whitehorse Rifle Range	Yukon	Unknown	Male		Open/No Diagnosis
1500	Western Northern	N	Dall Sheep	Ovis dalli	2013	62.3332	-133.359	Faro	Yukon	Juvenile	Male	8.0kg	Trauma	Drowning
1501	Alberta	N	Elk	Cervus canadensis	2017	49.6347	-114.554	Crowsnest Pass	Alberta	Adult	Female	174kg	Emaciation
1502	Alberta	n	Elk	Cervus canadensis	2014	49.6073	-114.436	blairmore		Adult	Female	187 kg	Emaciation
1503	Ontario and Nunavut	N	Elk	Cervus canadensis	2011	45.0745	-77.8409		Ontario	Adult	Male		Emaciation
1504	Ontario and Nunavut	N	Elk	Cervus canadensis	2011	45.1	-77.5333	Hartsmere	Ontario	Juvenile	Female	67 kg.	Emaciation
1505	Ontario and Nunavut	N	Elk	Cervus canadensis	2019	47.1436	-79.457	Cobalt	Ontario	Adult	Male	228 kg	Emaciation
1506	Ontario and Nunavut	N	Elk	Cervus canadensis	2009	45.0833	-77.5167			Juvenile	Female	60 kg.	Emaciation					Dictyocaulus sp
1507	Western Northern	N	Elk	Cervus canadensis	2013	49.694	-109.478	Maple Creek	Saskatchewan	Adult	Female		Emaciation
1508	Western Northern	N	Elk	Cervus canadensis	2013	50.612	-106.853		Saskatchewan	Adult	Male	258 kg	Emaciation
1509	Western Northern	N	Elk	Cervus canadensis	2005	52.3588	-103.219		Saskatchewan	Adult	Female		Emaciation
1510	Western Northern	N	Elk	Cervus canadensis	2020	52.4628	-103.589	YELLOW QUILL	Saskatchewan	Adult	Female	182 kg	Emaciation
1511	Western Northern	N	Elk	Cervus canadensis	2014	52.5998	-103.254	Porcupine Plain	Saskatchewan	Adult	Male	216 kg	Emaciation
1512	Western Northern	N	Elk	Cervus canadensis	2018	52.729	-102.448	Hudson Bay	Saskatchewan	Adult	Female	176 kg	Emaciation					lungworm - unknown
1513	Western Northern	N	Elk	Cervus canadensis	2008	53.4112	-103.999	Nipawin	Saskatchewan	Juvenile	Unknown		Emaciation					Dictyocaulus sp	Sarcocyst sp.
1514	Alberta	N	Elk	Cervus canadensis	2010	51.1929	-115.535			Unknown	Unknown		Normal	Hunter Killed - Specific Pathogen/Lesion Testing			routine liver testing of culled elk, neg for worms
1515	Alberta	N	Elk	Cervus canadensis	2012	51.1978	-115.562			Unknown	Unknown	2.37 kg	Normal	Hunter Killed - Specific Pathogen/Lesion Testing			routine liver testing of culled elk, neg for worms
1516	Alberta	N	Elk	Cervus canadensis	2012	51.203	-115.549			Unknown	Unknown	3.02 kg	Normal	Hunter Killed - Specific Pathogen/Lesion Testing			routine liver testing of culled elk, neg for worms
1517	Ontario and Nunavut	N	Elk	Cervus canadensis	2011	44.5266	-77.4505	Madoc	Ontario	Adult	Male		Normal	Hunter Killed - Specific Pathogen/Lesion Testing
1518	Ontario and Nunavut	N	Elk	Cervus canadensis	2018	46.3556	-84.0795	Echo Bay	Ontario	Unknown	Female		Normal	Hunter Killed - Specific Pathogen/Lesion Testing
1519	Ontario and Nunavut	N	Elk	Cervus canadensis	2009	45.045	-77.6818			Adult	Male		Normal	Hunter Killed - Specific Pathogen/Lesion Testing
1520	Western Northern	N	Elk	Cervus canadensis	2008	50.6576	-99.9751	Wasagaming	Manitoba	Adult	Female		Normal	Hunter Killed - Specific Pathogen/Lesion Testing
1521	Western Northern	N	Elk	Cervus canadensis	2020	49.1289	-102.075	Glen Ewen	Saskatchewan	Adult	Male		Normal	Hunter Killed - Specific Pathogen/Lesion Testing
1522	Western Northern	N	Elk	Cervus canadensis	2020	49.2941	-106.684	Glentworth	Saskatchewan	Adult	Female		Normal	Hunter Killed - Specific Pathogen/Lesion Testing
1523	Western Northern	N	Elk	Cervus canadensis	2022	49.7001	-109.417	Murraydale	Saskatchewan	Adult	Male		Normal	Hunter Killed - Specific Pathogen/Lesion Testing
1524	Western Northern	N	Elk	Cervus canadensis	2018	50.522	-101.968		Saskatchewan	Adult	Male		Normal	Hunter Killed - Specific Pathogen/Lesion Testing
1525	Western Northern	N	Elk	Cervus canadensis	2020	51.0263	-102.607	Melville	Saskatchewan	Adult	Male		Normal	Hunter Killed - Specific Pathogen/Lesion Testing
1526	Western Northern	N	Elk	Cervus canadensis	2013	51.1831	-105.45	Liberty	Saskatchewan	Adult	Male		Normal	Hunter Killed - Specific Pathogen/Lesion Testing
1527	Western Northern	N	Elk	Cervus canadensis	2022	51.8096	-106.508	Dundurn	Saskatchewan	Adult	Male		Normal	Hunter Killed - Specific Pathogen/Lesion Testing
1528	Western Northern	N	Elk	Cervus canadensis	2018	51.849	-105.082		Saskatchewan	Adult	Male		Normal	Hunter Killed - Specific Pathogen/Lesion Testing
1529	Western Northern	N	Elk	Cervus canadensis	2010	51.964	-101.843		Saskatchewan	Adult	Female		Normal	Hunter Killed - Specific Pathogen/Lesion Testing
1530	Western Northern	N	Elk	Cervus canadensis	2010	51.964	-101.843		Saskatchewan	Adult	Female		Normal	Hunter Killed - Specific Pathogen/Lesion Testing
1531	Western Northern	N	Elk	Cervus canadensis	2010	51.964	-101.831		Saskatchewan	Adult	Female		Normal	Hunter Killed - Specific Pathogen/Lesion Testing
1532	Western Northern	N	Elk	Cervus canadensis	2022	51.9746	-106.383	Clavet	Saskatchewan	Adult	Male		Normal	Hunter Killed - Specific Pathogen/Lesion Testing
1533	Western Northern	N	Elk	Cervus canadensis	2008	51.979	-106.379	Clavet	Saskatchewan	Adult	Male	329 kg	Normal	Hunter Killed - Specific Pathogen/Lesion Testing
1534	Western Northern	N	Elk	Cervus canadensis	2022	52.052	-103.547	Kelvington	Saskatchewan	Adult	Male		Normal	Hunter Killed - Specific Pathogen/Lesion Testing
1535	Western Northern	N	Elk	Cervus canadensis	2021	52.5102	-106.974	Langham	Saskatchewan	Adult	Male		Normal	Hunter Killed - Specific Pathogen/Lesion Testing
1536	Western Northern	N	Elk	Cervus canadensis	2021	52.6058	-105.801	Wakaw	Saskatchewan	Adult	Male		Normal	Hunter Killed - Specific Pathogen/Lesion Testing
1537	Western Northern	N	Elk	Cervus canadensis	2020	52.693	-102.218	Etomami	Saskatchewan	Adult	Male		Normal	Hunter Killed - Specific Pathogen/Lesion Testing
1538	Western Northern	N	Elk	Cervus canadensis	2022	52.787	-105.227	Yellow Creek	Saskatchewan	Adult	Male		Normal	Hunter Killed - Specific Pathogen/Lesion Testing
1539	Western Northern	N	Elk	Cervus canadensis	2021	52.94	-104.235	Valparaiso	Saskatchewan	Adult	Male		Normal	Hunter Killed - Specific Pathogen/Lesion Testing
1540	Western Northern	N	Elk	Cervus canadensis	2021	52.94	-104.235	Valparaiso	Saskatchewan	Adult	Male		Normal	Hunter Killed - Specific Pathogen/Lesion Testing
1541	Western Northern	N	Elk	Cervus canadensis	2022	53.412	-104.382	Garrick	Saskatchewan	Adult	Male		Normal	Hunter Killed - Specific Pathogen/Lesion Testing
1542	Western Northern	N	Elk	Cervus canadensis	2022	53.4709	-104.296	Garrick	Saskatchewan	Adult	Female		Normal	Hunter Killed - Specific Pathogen/Lesion Testing
1543	Western Northern	N	Elk	Cervus canadensis	2022	54.3647	-109.352	Goodsoil	Saskatchewan	Unknown	Female		Normal	Hunter Killed - Specific Pathogen/Lesion Testing
1544	Western Northern	N	Elk	Cervus canadensis	2022	54.3647	-109.352	Goodsoil	Saskatchewan	Unknown	Female		Normal	Hunter Killed - Specific Pathogen/Lesion Testing
1545	Western Northern	N	Elk	Cervus canadensis	2022	54.3647	-109.352	Goodsoil	Saskatchewan	Unknown	Male		Normal	Hunter Killed - Specific Pathogen/Lesion Testing
1546	Western Northern	N	Elk	Cervus canadensis	2018	50.809	-109.935			Adult	Female	256 kg	Normal	Hunter Killed - Specific Pathogen/Lesion Testing
1547	Western Northern	N	Elk	Cervus canadensis	2018	50.809	-109.935			Adult	Female	264 kg	Normal	Hunter Killed - Specific Pathogen/Lesion Testing
1548	Western Northern	N	Elk	Cervus canadensis	2021	53.388	-108.958	turtleford		Adult	Male		Normal	Hunter Killed - Specific Pathogen/Lesion Testing
1549	Western Northern	N	Elk	Cervus canadensis	2008	55.7578	-120.24	Dawson Creek	British Columbia	Unknown	Unknown		Open/No Diagnosis
1550	Western Northern	N	Elk	Cervus canadensis	2020	51.761	-102.875	Rama	Saskatchewan	Adult	Male		Open/No Diagnosis
1551	British Columbia	N	Elk	Cervus canadensis	2008	63.2979	-136.208			Juvenile	Unknown		Other	Toxicity			Se and Cu toxicity	cleft palates - congenital
1552	Western Northern	N	Elk	Cervus canadensis	2010	53.181	-107.567		Saskatchewan	Adult	Male	278 kg	Other	Neoplasia			malignant undifferentiated sarcoma
1553	Western Northern	N	Elk	Cervus canadensis	2006	49.906	-108.627		Saskatchewan	Adult	Male	214	Other	Nutritional			Abomasal impaction
1554	Western Northern	N	Elk	Cervus canadensis	2006	50.8155	-107.557		Saskatchewan	Juvenile	Female	72	Other	Other			hoof deformity
1555	Western Northern	N	Elk	Cervus canadensis	2006	53.085	-103.435			Juvenile	Unknown		Other	Other			alopecia, unknown etiology
1556	Western Northern	N	Elk	Cervus canadensis	2021	50.801	-104.553	Southey	Saskatchewan	Adult	Female	206 kg	Other	Toxicity			salt toxicity
1557	Alberta	N	Elk	Cervus canadensis	2012	51.0688	-115.061		Alberta	Juvenile	Female	129 Kg	Trauma	Drowning				Fascioloides magna
1558	Alberta	N	Elk	Cervus canadensis	2012	51.0688	-115.061		Alberta	Adult	Female	232.5 Kg	Trauma	Drowning
1559	Alberta	N	Elk	Cervus canadensis	2012	51.0688	-115.061		Alberta	Adult	Female	204.5 Kg	Trauma	Drowning
1560	Alberta	N	Elk	Cervus canadensis	2012	51.0688	-115.061		Alberta	Adult	Female	146.5 Kg	Trauma	Drowning
1561	Alberta	N	Elk	Cervus canadensis	2012	51.0688	-115.061		Alberta	Adult	Female	173 Kg	Trauma	Drowning
1562	Alberta	N	Elk	Cervus canadensis	2012	51.0688	-115.061		Alberta	Adult	Female	233 Kg	Trauma	Drowning
1563	Alberta	N	Elk	Cervus canadensis	2012	50.6432	-114.641	Millarville	Alberta	Juvenile	Male	99 Kg	Trauma	Predation
1564	Alberta	N	Elk	Cervus canadensis	2013	51.0858	-115.345	Canmore	Alberta	Adult	Male		Trauma	Unknown				Fascioloides magna	Echinococcus sp
1565	Ontario and Nunavut	N	Elk	Cervus canadensis	2009	45.2154	-77.7293	Boulter	Ontario	Adult	Female	230 kg.	Trauma	Capture-Related			capture related
1566	Ontario and Nunavut	N	Elk	Cervus canadensis	2010	46.0356	-80.8109	Sudbury	Ontario	Adult	Female		Trauma	Other			stuck in mud
1567	Ontario and Nunavut	N	Elk	Cervus canadensis	2013	46.375	-83.2323		Ontario	Adult	Female	255 kg.	Trauma	Other
1568	Ontario and Nunavut	N	Elk	Cervus canadensis	2013	46.4564	-83.2432		Ontario	Adult	Female	194 kg.	Trauma	Other
1569	Ontario and Nunavut	N	Elk	Cervus canadensis	2013	46.4853	-82.6143		Ontario	Adult	Female	202 kg.	Trauma	Other
1570	Ontario and Nunavut	N	Elk	Cervus canadensis	2009	45.0913	-77.5095			Adult	Female		Trauma	Other
1571	Ontario and Nunavut	N	Elk	Cervus canadensis	2010	46.3388	-80.8401			Unknown	Unknown		Trauma	Other
1572	Ontario and Nunavut	N	Elk	Cervus canadensis	2010	45.0727	-77.4859	McArthurs Mills	Ontario	Juvenile	Unknown		Trauma	Unknown
1573	Ontario and Nunavut	N	Elk	Cervus canadensis	2010	46.29	-80.7979	Sudbury	Ontario	Adult	Male		Trauma	Vehicular
1574	Ontario and Nunavut	N	Elk	Cervus canadensis	2007	46.3595	-84.0673	Guelph	Ontario	Adult	Unknown		Trauma	Vehicular
1575	Ontario and Nunavut	N	Elk	Cervus canadensis	2008	46.3657	-83.2475	Iron Bridge	Ontario	Adult	Female	224 kg.	Trauma	Vehicular				Fascioloides magna	Dictyocaulus sp
1576	Ontario and Nunavut	N	Elk	Cervus canadensis	2009	46.485	-84.0679	Echo Bay	Ontario	Adult	Female		Trauma	Vehicular
1577	Ontario and Nunavut	N	Elk	Cervus canadensis	2008	46.5579	-84.193	Sault Ste Marie	Ontario	Adult	Female	290 kg.	Trauma	Vehicular
1578	Western Northern	N	Elk	Cervus canadensis	2015	53.3671	-104.003	Nipawin	Saskatchewan	Adult	Male	230kg	Trauma	Other			exertional myopathy	Sarcocyst sp.
1579	Western Northern	N	Elk	Cervus canadensis	2019	50.0635	-108.795	Tompkins	Saskatchewan	Adult	Male		Trauma	Other			fence injury
1580	Western Northern	N	Elk	Cervus canadensis	2020	52.5826	-104.693	Saint Brieux	Saskatchewan	Adult	Male		Trauma	Other			fence injury
1581	Western Northern	N	Elk	Cervus canadensis	2020	52.6481	-104.309	Pleasantdale	Saskatchewan	Adult	Male		Trauma	Other			fence injury
1582	Western Northern	N	Elk	Cervus canadensis	2021	53.231	-104.167	Codette	Saskatchewan	Adult	Male		Trauma	Other			fence injury
1583	Western Northern	N	Elk	Cervus canadensis	2008	53.413	-103.83		Saskatchewan	Unknown	Unknown		Trauma	Other			fence injury
1584	Western Northern	N	Elk	Cervus canadensis	2020	49.5845	-106.093	Assiniboia	Saskatchewan	Adult	Male		Trauma	Unknown
1585	Western Northern	N	Elk	Cervus canadensis	2017	51.9473	-102.954	Hazel Dell	Saskatchewan	Adult	Female		Trauma	Unknown
1586	Western Northern	N	Elk	Cervus canadensis	2008	53.0552	-109.188	Paynton	Saskatchewan	Adult	Male	124 kg	Trauma	Unknown
1587	Western Northern	N	Elk	Cervus canadensis	2008	53.209	-104.301		Saskatchewan	Adult	Female		Trauma	Unknown
1588	Western Northern	N	Elk	Cervus canadensis	2019	52.5587	-105.988	Alvena	Saskatchewan	Adult	Male		Trauma	Vehicular
1589	Western Northern	N	Elk	Cervus canadensis	2013	53.738	-106.05	Waskesiu Lake	Saskatchewan	Adult	Female		Trauma	Vehicular
1590	Western Northern	N	Fallow Deer	Dama dama	2022	52.1582	-106.585	Saskatoon	Saskatchewan	Adult	Female	44 kg	Normal	Hunter Killed - Specific Pathogen/Lesion Testing
1591	British Columbia	N	Fallow Deer	Dama dama	2005	49.4	-123.5	Gibsons	British Columbia	Juvenile	Female		Trauma	Unknown
1592	Atlantic	N	Moose	Alces americanus	2010	45.8913	-64.7424	Shenstone	New Brunswick	Juvenile	Female	264 kg	Emaciation
1593	Atlantic	N	Moose	Alces americanus	2006	50.0333	-57.7167		Newfoundland and Labrador	Adult	Male		Emaciation					lungworm - Protostrongylus sp
1594	Atlantic	N	Moose	Alces americanus	2006	50.45	-57.1167		Newfoundland and Labrador	Adult	Male		Emaciation
1595	Atlantic	N	Moose	Alces americanus	2015	45.5199	-63.6774	Londonderry	Nova Scotia	Juvenile	Male	250 kg	Emaciation
1596	Atlantic	N	Moose	Alces americanus	2009	46.848	-60.7484	Red River	Nova Scotia	Adult	Female	~350-400 lbs	Emaciation					Sarcocyst sp.	Cysticercus Sp
1597	Ontario and Nunavut	N	Moose	Alces americanus	2009	45.5519	-79.5669		Ontario	Juvenile	Female	12.0 kg.	Emaciation
1598	Ontario and Nunavut	N	Moose	Alces americanus	2016	45.6652	-79.644	Magnetawan	Ontario	Juvenile	Female	160kg	Emaciation					P Tenuis - Suspected
1599	Ontario and Nunavut	N	Moose	Alces americanus	2013	48.783	-91.2458	Sapawe	Ontario	Adult	Female		Emaciation
1600	Ontario and Nunavut	N	Moose	Alces americanus	2012	49.5241	-92.5636			Adult	Female		Emaciation
1601	Quebec	N	Moose	Alces americanus	2020	46.5653	-66.4619	Nouveau-Brunswick	New Brunswick	Juvenile	Unknown		Emaciation					lungworm -unknown	Sarcocyst sp.
1602	Quebec	N	Moose	Alces americanus	2020	46.5653	-66.4619	Nouveau-Brunswick	New Brunswick	Juvenile	Unknown		Emaciation					winter tick - not significant	Sarcocyst sp.
1603	Quebec	N	Moose	Alces americanus	2020	46.5653	-66.4619	Nouveau-Brunswick	New Brunswick	Juvenile	Unknown		Emaciation					winter tick - unknown significance	Sarcocyst sp.
1604	Quebec	N	Moose	Alces americanus	2020	46.5653	-66.4619	Nouveau-Brunswick	New Brunswick	Juvenile	Unknown		Emaciation					winter tick - unknown significance	Sarcocyst sp.
1605	Quebec	N	Moose	Alces americanus	2020	46.5653	-66.4619	Nouveau-Brunswick	New Brunswick	Juvenile	Unknown		Emaciation					winter tick - unknown significance
1606	Quebec	N	Moose	Alces americanus	2019	48.9031	-64.3775	Parc Forillon	Québec	Adult	Female	NE	Emaciation				mixed parasitic infection	winter tick - unknown significance
1607	Western Northern	N	Moose	Alces americanus	2011	53.5403	-112.874		Alberta	Unknown	Female		Emaciation
1608	Western Northern	N	Moose	Alces americanus	2011	53.5403	-112.874		Alberta	Unknown	Female		Emaciation
1609	Western Northern	N	Moose	Alces americanus	2017	49.4326	-108.848	Eastend	Saskatchewan	Adult	Female		Emaciation
1610	Western Northern	N	Moose	Alces americanus	2009	50.263	-106.961		Saskatchewan	Adult	Female	232 kg	Emaciation
1611	Western Northern	N	Moose	Alces americanus	2019	50.707	-109.911	Burstall	Saskatchewan	Adult	Male	312 kg	Emaciation
1612	Western Northern	N	Moose	Alces americanus	2013	50.8933	-109.376	Prelate	Saskatchewan	Juvenile	Female	168 kg	Emaciation
1613	Western Northern	N	Moose	Alces americanus	2013	51.034	-105.7	Craik	Saskatchewan	Adult	Female	246 kg	Emaciation
1614	Western Northern	N	Moose	Alces americanus	2009	51.034	-105.107		Saskatchewan	Adult	Male	362kg	Emaciation
1615	Western Northern	N	Moose	Alces americanus	2016	51.805	-106.282	Shields	Saskatchewan	Adult	Male	312 kg	Emaciation					Sarcocyst sp.
1616	Western Northern	N	Moose	Alces americanus	2019	51.8853	-104.61	Jansen	Saskatchewan	Adult	Male	300 kg	Emaciation
1617	Western Northern	N	Moose	Alces americanus	2015	51.922	-106.471	Clavet	Saskatchewan	Adult	Male	296kg	Emaciation
1618	Western Northern	N	Moose	Alces americanus	2020	52.075	-103.238	Lintlaw	Saskatchewan	Adult	Female		Emaciation
1619	Western Northern	N	Moose	Alces americanus	2018	52.111	-105.046	Humboldt	Saskatchewan	Adult	Female	200kg	Emaciation
1620	Western Northern	N	Moose	Alces americanus	2014	52.111	-102.655	Endeavour	Saskatchewan	Adult	Female	220 kg	Emaciation
1621	Western Northern	N	Moose	Alces americanus	2018	52.111	-102.262	Danbury	Saskatchewan	Adult	Female		Emaciation
1622	Western Northern	N	Moose	Alces americanus	2016	52.264	-104.951	Muenster	Saskatchewan	Adult	Female	202 kg	Emaciation
1623	Western Northern	N	Moose	Alces americanus	2015	52.409	-104.531	Naicam	Saskatchewan	Juvenile	Female	128 kg	Emaciation					Setaria sp
1624	Western Northern	N	Moose	Alces americanus	2006	52.46	-108.9		Saskatchewan	Adult	Male		Emaciation
1625	Western Northern	N	Moose	Alces americanus	2006	52.46	-108.9		Saskatchewan	Adult	Male		Emaciation
1626	Western Northern	N	Moose	Alces americanus	2006	52.46	-108.9		Saskatchewan	Adult	Male		Emaciation
1627	Western Northern	N	Moose	Alces americanus	2008	52.46	-103.741		Saskatchewan	Adult	Female		Emaciation					Sarcocyst sp.
1628	Western Northern	N	Moose	Alces americanus	2014	52.598	-103.032	Nipawin	Saskatchewan	Adult	Female	224 kg	Emaciation
1629	Western Northern	N	Moose	Alces americanus	2018	52.664	-103.849	Sylvania	Saskatchewan	Adult	Female	228kg	Emaciation
1630	Western Northern	N	Moose	Alces americanus	2019	53.2037	-107.71	Rabbit Lake	Saskatchewan	Juvenile	Female	170 kg	Emaciation					Setaria yehi
1631	Western Northern	N	Moose	Alces americanus	2012	54.068	-108.734		Saskatchewan	Adult	Female	242 kg	Emaciation
1632	Alberta	N	Moose	Alces americanus	2015	64.9021	-125.573		Northwest Territories	Adult	Male		Normal	Hunter Killed - Specific Pathogen/Lesion Testing
1633	Alberta	N	Moose	Alces americanus	2012	48.733	-66.9167		Québec	Adult	Unknown		Normal	Hunter Killed - Specific Pathogen/Lesion Testing
1634	Atlantic	N	Moose	Alces americanus	2009	46.4303	-60.8423		Nova Scotia	Unknown	Unknown		Normal	Hunter Killed - Specific Pathogen/Lesion Testing			postmortem decomposition
1635	Atlantic	N	Moose	Alces americanus	2011	46.7455	-60.6555	Ingonish	Nova Scotia	Adult	Male		Normal	Hunter Killed - Specific Pathogen/Lesion Testing				post mortem decomposition
1636	Ontario and Nunavut	N	Moose	Alces americanus	2013	46.3003	-83.7935	Bruce Mines	Ontario	Unknown	Male		Normal	Hunter Killed - Specific Pathogen/Lesion Testing
1637	Ontario and Nunavut	N	Moose	Alces americanus	2010	48.4847	-81.3014	Timmins	Ontario	Adult	Female		Normal	Hunter Killed - Specific Pathogen/Lesion Testing
1638	Ontario and Nunavut	N	Moose	Alces americanus	2010	48.4847	-81.3014	Timmins	Ontario	Juvenile	Female		Normal	Hunter Killed - Specific Pathogen/Lesion Testing
1639	Ontario and Nunavut	N	Moose	Alces americanus	2009	49.705	-82.77	Kapuskasing	Ontario	Adult	Male		Normal	Hunter Killed - Specific Pathogen/Lesion Testing
1640	Ontario and Nunavut	N	Moose	Alces americanus	2016	50.2014	-95.0036	Unorganized Kenora	Ontario	Juvenile	Male		Normal	Hunter Killed - Specific Pathogen/Lesion Testing
1641	Ontario and Nunavut	N	Moose	Alces americanus	2003	50.0833	-91.9167	Sioux Lookout	Ontario	Adult	Female		Normal
1642	Ontario and Nunavut	N	Moose	Alces americanus	2012	51.0146	-93.8289	Red Lake	Ontario	Unknown	Unknown		Normal
1643	Quebec	N	Moose	Alces americanus	2010	47.2214	-75.2289	Sainte-Anne-du-Lac	Québec	Adult	Male	~1,200 lbs	Normal	Hunter Killed - Specific Pathogen/Lesion Testing			fatty liver - normal physiological finding
1644	Quebec	N	Moose	Alces americanus	2017	48.6517	-72.4489	Saint-Félicien	Québec	Unknown	Unknown	Non évaluable	Normal	Hunter Killed - Specific Pathogen/Lesion Testing			fatty liver - normal physiological finding
1645	Quebec	N	Moose	Alces americanus	2021	52.9399	-73.5491	Jamésie	Québec	Unknown	Male	Non évaluable	Normal	Hunter Killed - Specific Pathogen/Lesion Testing			fatty liver - normal physiological finding
1646	Quebec	N	Moose	Alces americanus	2016	46.8748	-72.2944	Notre-Dame-de-Montauban	Québec	Adult	Male	NE	Normal	Hunter Killed - Specific Pathogen/Lesion Testing			PM contamination of meat	Sarcocyst sp.
1647	Quebec	N	Moose	Alces americanus	2013	48.2333	-79.0167	Abitibi-Témiscamingue	Québec	Unknown	Unknown	NE	Normal	Hunter Killed - Specific Pathogen/Lesion Testing			PM contamination of meat
1648	Quebec	N	Moose	Alces americanus	2010	46.0598	-75.3363	Sainte-Anne-du-Lac	Québec	Unknown	Male	NE	Normal	Hunter Killed - Specific Pathogen/Lesion Testing
1649	Quebec	N	Moose	Alces americanus	2010	46.1667	-75.3167	Sainte-Anne-du-Lac	Québec	Unknown	Unknown	NE	Normal	Hunter Killed - Specific Pathogen/Lesion Testing
1650	Quebec	N	Moose	Alces americanus	2010	47.2214	-75.2122	Sainte-Anne-du-Lac	Québec	Adult	Male	~600 lbs	Normal	Hunter Killed - Specific Pathogen/Lesion Testing
1651	Quebec	N	Moose	Alces americanus	2010	48.236	-67.8661	Saint-Charles-Garnier	Québec	Adult	Male	NA	Normal	Hunter Killed - Specific Pathogen/Lesion Testing
1652	Quebec	N	Moose	Alces americanus	2010	48.6095	-69.1075	Sainte-Anne-de-Portneuf	Québec	Juvenile	Male	NE	Normal	Hunter Killed - Specific Pathogen/Lesion Testing
1653	Quebec	N	Moose	Alces americanus	2018	52.2337	-78.5178	Eastmain	Québec	Unknown	Unknown		Normal	Hunter Killed - Specific Pathogen/Lesion Testing
1654	Quebec	N	Moose	Alces americanus	2022	52.2337	-78.5178	Eastmain	Québec	Unknown	Unknown	Non évaluable	Normal	Hunter Killed - Specific Pathogen/Lesion Testing
1655	Quebec	N	Moose	Alces americanus	2019	52.9951	-78.9199		Québec	Adult	Male	N/A	Normal	Hunter Killed - Specific Pathogen/Lesion Testing
1656	Quebec	N	Moose	Alces americanus	2021	53.0492	-78.7139	Wemindji	Québec	Unknown	Unknown	Non évaluable	Normal	Hunter Killed - Specific Pathogen/Lesion Testing
1657	Western Northern	N	Moose	Alces americanus	2012	58.7126	-111.15	Fort Chipewyan	Alberta	Adult	Male		Normal	Hunter Killed - Specific Pathogen/Lesion Testing
1658	Western Northern	N	Moose	Alces americanus	2011	58.7171	-111.133	Fort Chipewyan	Alberta	Adult	Male		Normal	Hunter Killed - Specific Pathogen/Lesion Testing
1659	Western Northern	N	Moose	Alces americanus	2011	58.7186	-111.135	Fort Chipewyan	Alberta	Unknown	Unknown		Normal	Hunter Killed - Specific Pathogen/Lesion Testing
1660	Western Northern	N	Moose	Alces americanus	2012	58.7197	-111.127	Fort Chipewyan	Alberta	Adult	Male		Normal	Hunter Killed - Specific Pathogen/Lesion Testing
1661	Western Northern	N	Moose	Alces americanus	2018	67.2671	-135.1	Fort McPherson	Northwest Territories	Adult	Unknown		Normal	Hunter Killed - Specific Pathogen/Lesion Testing			fatty liver - normal physiological finding
1662	Western Northern	N	Moose	Alces americanus	2016	60.91	-113.66	Little Buffalo River	Northwest Territories	Adult	Male		Normal	Hunter Killed - Specific Pathogen/Lesion Testing
1663	Western Northern	N	Moose	Alces americanus	2006	64.8333	-126.917		Northwest Territories	Adult	Male		Normal	Hunter Killed - Specific Pathogen/Lesion Testing
1664	Western Northern	N	Moose	Alces americanus	2011	50.335	-102.287	Whitewood	Saskatchewan	Juvenile	Female	146 kg	Normal	Hunter Killed - Specific Pathogen/Lesion Testing			chronic gunshot wound
1665	Western Northern	N	Moose	Alces americanus	2013	51.885	-106.003	Allan	Saskatchewan	Adult	Male	249 kg	Normal	Hunter Killed - Specific Pathogen/Lesion Testing			chronic gunshot wound
1666	Western Northern	N	Moose	Alces americanus	2014	49.6463	-108.422	Shaunavon	Saskatchewan	Adult	Female		Normal	Hunter Killed - Specific Pathogen/Lesion Testing
1667	Western Northern	N	Moose	Alces americanus	2010	50.3102	-107.791	Swift Current	Saskatchewan	Adult	Female		Normal	Hunter Killed - Specific Pathogen/Lesion Testing
1668	Western Northern	N	Moose	Alces americanus	2010	50.3102	-107.791	Swift Current	Saskatchewan	Juvenile	Female		Normal	Hunter Killed - Specific Pathogen/Lesion Testing
1669	Western Northern	N	Moose	Alces americanus	2010	50.3102	-107.791	Swift Current	Saskatchewan	Juvenile	Male		Normal	Hunter Killed - Specific Pathogen/Lesion Testing
1670	Western Northern	N	Moose	Alces americanus	2020	50.5433	-105.857	Caron	Saskatchewan	Adult	Female		Normal	Hunter Killed - Specific Pathogen/Lesion Testing
1671	Western Northern	N	Moose	Alces americanus	2021	50.6598	-104.378	Edenwold	Saskatchewan	Adult	Male		Normal	Hunter Killed - Specific Pathogen/Lesion Testing
1672	Western Northern	N	Moose	Alces americanus	2020	50.867	-102.233	Atwater	Saskatchewan	Adult	Male		Normal	Hunter Killed - Specific Pathogen/Lesion Testing
1673	Western Northern	N	Moose	Alces americanus	2022	50.9122	-108.504		Saskatchewan	Adult	Male		Normal	Hunter Killed - Specific Pathogen/Lesion Testing
1674	Western Northern	N	Moose	Alces americanus	2010	50.968	-109.626		Saskatchewan	Adult	Male		Normal	Hunter Killed - Specific Pathogen/Lesion Testing
1675	Western Northern	N	Moose	Alces americanus	2021	51.26	-109.313	Kyle	Saskatchewan	Adult	Female		Normal	Hunter Killed - Specific Pathogen/Lesion Testing
1676	Western Northern	N	Moose	Alces americanus	2020	51.2629	-105.989	Davidson	Saskatchewan	Unknown	Male		Normal	Hunter Killed - Specific Pathogen/Lesion Testing
1677	Western Northern	N	Moose	Alces americanus	2022	51.619	-103.062	Stony View	Saskatchewan	Unknown	Male		Normal	Hunter Killed - Specific Pathogen/Lesion Testing
1678	Western Northern	N	Moose	Alces americanus	2021	51.7944	-106.889		Saskatchewan	Juvenile	Male	146kg	Normal	Hunter Killed - Specific Pathogen/Lesion Testing
1679	Western Northern	N	Moose	Alces americanus	2022	51.936	-103.076	Lone Spruce	Saskatchewan	Adult	Female		Normal	Hunter Killed - Specific Pathogen/Lesion Testing
1680	Western Northern	N	Moose	Alces americanus	2022	51.936	-103.076	Lone Spruce	Saskatchewan	Adult	Male		Normal	Hunter Killed - Specific Pathogen/Lesion Testing
1681	Western Northern	N	Moose	Alces americanus	2013	52.1344	-106.648	Saskatoon	Saskatchewan	Adult	Male		Normal	Hunter Killed - Specific Pathogen/Lesion Testing
1682	Western Northern	N	Moose	Alces americanus	2022	52.3877	-107.683	Sonningdale	Saskatchewan	Adult	Male		Normal	Hunter Killed - Specific Pathogen/Lesion Testing
1683	Western Northern	N	Moose	Alces americanus	2021	52.722	-105.154	Yellow Creek	Saskatchewan	Adult	Male		Normal	Hunter Killed - Specific Pathogen/Lesion Testing
1684	Western Northern	N	Moose	Alces americanus	2021	52.7445	-108.306	Battleford	Saskatchewan	Adult	Female		Normal	Hunter Killed - Specific Pathogen/Lesion Testing
1685	Western Northern	N	Moose	Alces americanus	2019	52.8439	-105.294	Crystal Springs	Saskatchewan	Adult	Male		Normal	Hunter Killed - Specific Pathogen/Lesion Testing
1686	Western Northern	N	Moose	Alces americanus	2022	52.8941	-108.873		Saskatchewan	Adult	Male		Normal	Hunter Killed - Specific Pathogen/Lesion Testing
1687	Western Northern	N	Moose	Alces americanus	2021	53.122	-103.923	Aylsham	Saskatchewan	Adult	Male		Normal	Hunter Killed - Specific Pathogen/Lesion Testing
1688	Western Northern	N	Moose	Alces americanus	2021	53.158	-104.496	Gronlid	Saskatchewan	Adult	Male		Normal	Hunter Killed - Specific Pathogen/Lesion Testing
1689	Western Northern	N	Moose	Alces americanus	2021	53.216	-109.705	Marshall	Saskatchewan	Adult	Male		Normal	Hunter Killed - Specific Pathogen/Lesion Testing
1690	Western Northern	N	Moose	Alces americanus	2021	53.216	-107.803	Rabbit Lake	Saskatchewan	Adult	Female		Normal	Hunter Killed - Specific Pathogen/Lesion Testing
1691	Western Northern	N	Moose	Alces americanus	2021	53.216	-107.803	Rabbit Lake	Saskatchewan	Juvenile	Female		Normal	Hunter Killed - Specific Pathogen/Lesion Testing
1692	Western Northern	N	Moose	Alces americanus	2021	53.274	-103.228	Carrot River	Saskatchewan	Adult	Female		Normal	Hunter Killed - Specific Pathogen/Lesion Testing
1693	Western Northern	N	Moose	Alces americanus	2021	53.4082	-107.867	Medstead	Saskatchewan	Adult	Female		Normal	Hunter Killed - Specific Pathogen/Lesion Testing
1694	Western Northern	N	Moose	Alces americanus	2020	53.4443	-107.701	Spiritwood	Saskatchewan	Adult	Female		Normal	Hunter Killed - Specific Pathogen/Lesion Testing
1695	Western Northern	N	Moose	Alces americanus	2014	60.0628	-128.711	Watson Lake	Yukon	Adult	Male		Normal	Hunter Killed - Specific Pathogen/Lesion Testing
1696	Western Northern	N	Moose	Alces americanus	2021	52.4846	-101.727	Porcupine hills provincial park		Adult	Female		Normal	Hunter Killed - Specific Pathogen/Lesion Testing
1697	Atlantic	N	Moose	Alces americanus	2019	45.1501	-62.3455	Sherbrooke	Nova Scotia	Adult	Male	453.6 kg	Open/No Diagnosis
1698	Atlantic	N	Moose	Alces americanus	2015	46.2261	-60.481	Big Bank	Nova Scotia	Adult	Female	n/a	Open/No Diagnosis
1699	Ontario and Nunavut	N	Moose	Alces americanus	2006	45.702	-78.3836		Ontario	Juvenile	Female	11.1	Open/No Diagnosis
1700	Ontario and Nunavut	N	Moose	Alces americanus	2004	46.7167	-79.65		Ontario	Adult	Male		Open/No Diagnosis					P Tenuis - Suspected
1701	Ontario and Nunavut	N	Moose	Alces americanus	2006	48.6406	-89.6214		Ontario	Adult	Female		Open/No Diagnosis
1702	Quebec	N	Moose	Alces americanus	2020	46.5653	-66.4619	Nouveau-Brunswick	New Brunswick	Juvenile	Unknown		Open/No Diagnosis					winter tick - unknown significance	lungworm -unknown nematode
1703	Quebec	N	Moose	Alces americanus	2020	46.5653	-66.4619	Nouveau-Brunswick	New Brunswick	Adult	Unknown		Open/No Diagnosis					winter tick - unknown significance	Sarcocyst sp.
1704	Quebec	N	Moose	Alces americanus	2020	46.5653	-66.4619	Nouveau-Brunswick	New Brunswick	Juvenile	Unknown		Open/No Diagnosis					winter tick - unknown significance	Sarcocyst sp.
1705	Quebec	N	Moose	Alces americanus	2020	46.5653	-66.4619	Nouveau-Brunswick	New Brunswick	Juvenile	Unknown		Open/No Diagnosis					winter tick - unknown significance
1706	Quebec	N	Moose	Alces americanus	2020	46.5653	-66.4619	Nouveau-Brunswick	New Brunswick	Juvenile	Unknown		Open/No Diagnosis
1707	Quebec	N	Moose	Alces americanus	2020	46.5653	-66.4619	Nouveau-Brunswick	New Brunswick	Juvenile	Unknown		Open/No Diagnosis
1708	Quebec	N	Moose	Alces americanus	2020	46.5653	-66.4619	Nouveau-Brunswick	New Brunswick	Juvenile	Unknown		Open/No Diagnosis
1709	Western Northern	N	Moose	Alces americanus	2013	51.8096	-106.508	Dundurn	Saskatchewan	Adult	Female	328 kg	Open/No Diagnosis				possibly related to capture
1710	Western Northern	N	Moose	Alces americanus	2015	52.147	-105.308	Humboldt	Saskatchewan	Juvenile	Male	178kg	Open/No Diagnosis				suspected toxicosis	Winter tick - clinical
1711	Western Northern	N	Moose	Alces americanus	2005	50.225	-101.892		Saskatchewan	Adult	Female	222	Open/No Diagnosis
1712	Western Northern	N	Moose	Alces americanus	2018	50.6027	-102.953	Neudorf	Saskatchewan	Adult	Female		Open/No Diagnosis
1713	Western Northern	N	Moose	Alces americanus	2020	51.565	-105.107	Lockwood	Saskatchewan	Adult	Male	362 kg	Open/No Diagnosis
1714	Western Northern	N	Moose	Alces americanus	2011	52.453	-104.195	Melfort	Saskatchewan	Juvenile	Male	148 kg	Open/No Diagnosis
1715	Western Northern	N	Moose	Alces americanus	2019	53.245	-104.458	Codette	Saskatchewan	Juvenile	Male	172 kg	Open/No Diagnosis					winter tick - unknown significance
1716	Western Northern	N	Moose	Alces americanus	2008	53.384	-103.387		Saskatchewan	Unknown	Male		Open/No Diagnosis
1717	Western Northern	N	Moose	Alces americanus	2009	63.6022	-135.888	Mayo	Yukon	Adult	Male		Open/No Diagnosis
1718	Atlantic	N	Moose	Alces americanus	2006	46.9333	-60.4833		Nova Scotia	Adult	Female		Other	Neoplasia			squamous cell carcinoma	Sarcocyst sp.
1719	Atlantic	N	Moose	Alces americanus	2004	48.5114	-57.0306		Newfoundland and Labrador	Unknown	Unknown		Other	Other				Cutaneous fibropapilloma
1720	Atlantic	N	Moose	Alces americanus	2020	46.055	-61.052	Scotsville	Nova Scotia	Adult	Male	NA	Other	Other
1721	Ontario and Nunavut	N	Moose	Alces americanus	2006	45.2947	-79.336		Ontario	Juvenile	Female	10.3	Other	Fetal Distress
1722	Ontario and Nunavut	N	Moose	Alces americanus	2007	48.3358	-81.4366		Ontario	Unknown	Female		Other	Neoplasia			sarcoma
1723	Ontario and Nunavut	N	Moose	Alces americanus	2010	47.2998	-82.1033	Biscotasing	Ontario	Adult	Female		Other	Neoplasia			suspected lung tumour
1724	Ontario and Nunavut	N	Moose	Alces americanus	2011	46.4228	-81.1346	Lively	Ontario	Juvenile	Female		Other	Other
1725	Ontario and Nunavut	N	Moose	Alces americanus	2010	48.1819	-80.0223	Kirkland Lake	Ontario	Juvenile	Female		Other	Other
1726	Quebec	N	Moose	Alces americanus	2010	47.3667	-74.7167	Sainte-Anne-du-Lac	Québec	Adult	Male	NE	Other	Neoplasia			hemangioma- benign
1727	Quebec	N	Moose	Alces americanus	2012	48.4377	-77.6372	Barraute	Québec	Unknown	Female	Non-évaluable	Other	Neoplasia			lung carcinoma
1728	Western Northern	N	Moose	Alces americanus	2017	67.0156	-126.301		Northwest Territories	Adult	Unknown		Other	Neoplasia			undifferentiated round cell tumor
1729	Western Northern	N	Moose	Alces americanus	2017	49.0256	-102.994	Bienfait	Saskatchewan	Adult	Male	364 kg	Other	Neoplasia			bilateral Sertoli cell tumor of testicles with local metastasis	Winter tick - clinical
1730	Western Northern	N	Moose	Alces americanus	2007	52.4838	-101.798		Saskatchewan	Adult	Male		Other	Neoplasia			cranial osteoma
1731	Western Northern	N	Moose	Alces americanus	2009	50.772	-106.611	Central Butte	Saskatchewan	Unknown	Male		Other	Nutritional			frothy bloat
1732	Western Northern	N	Moose	Alces americanus	2009	49.7225	-106.123		Saskatchewan	Unknown	Male		Other	Nutritional			grain overload (ruminal acidosis)
1733	Western Northern	N	Moose	Alces americanus	2011	50.8461	-108.904	Swift Current	Saskatchewan	Adult	Male	462 kg	Other	Nutritional			grain overload (ruminal acidosis)	Winter tick - clinical
1734	Western Northern	N	Moose	Alces americanus	2012	51.303	-106.514	Davidson	Saskatchewan	Juvenile	Female	192 kg	Other	Nutritional			grain overload (ruminal acidosis)
1735	Western Northern	N	Moose	Alces americanus	2009	51.3173	-108.676	Fox Valley	Saskatchewan	Adult	Male		Other	Nutritional			grain overload (ruminal acidosis)
1736	Western Northern	N	Moose	Alces americanus	2006	51.39	-109.583		Saskatchewan	Juvenile	Male		Other	Nutritional			grain overload (ruminal acidosis)
1737	Western Northern	N	Moose	Alces americanus	2009	51.703	-102.768	Buchanan	Saskatchewan	Adult	Female	190 kg	Other	Nutritional			grain overload (ruminal acidosis)
1738	Western Northern	N	Moose	Alces americanus	2006	52.0917	-101.713		Saskatchewan	Juvenile	Unknown		Other	Nutritional			grain overload (ruminal acidosis)
1739	Western Northern	N	Moose	Alces americanus	2006	52.3001	-105.701		Saskatchewan	Adult	Female		Other	Nutritional			grain overload (ruminal acidosis)
1740	Western Northern	N	Moose	Alces americanus	2011	51.6678	-108.583	Kindersley	Saskatchewan	Adult	Male	406 kg	Other	Nutritional			Polioencephalomalacia
1741	Western Northern	N	Moose	Alces americanus	2008	51.9768	-106.589	Saskatoon	Saskatchewan	Juvenile	Female	188 kg	Other	Nutritional			Polioencephalomalacia
1742	Western Northern	N	Moose	Alces americanus	2015	53.388	-108.958	Turtleford	Saskatchewan	Adult	Female		Other	Nutritional			Polioencephalomalacia
1743	Western Northern	N	Moose	Alces americanus	2012	58.7175	-111.135	Fort Chipewyan	Alberta	Adult	Male		Other	Other			hepatic vacuolation, unknown significance
1744	Western Northern	N	Moose	Alces americanus	2014	52.155	-102.56	Endeavour	Saskatchewan	Juvenile	Female		Other	Other			brain hemorrhage, unknown cause
1745	Western Northern	N	Moose	Alces americanus	2011	52.7743	-104.881	Melfort	Saskatchewan	Juvenile	Male	128kg	Other	Other			brain hemorrhage, unknown cause
1746	Western Northern	N	Moose	Alces americanus	2017	53.4425	-105.369	Meath Park	Saskatchewan	Juvenile	Male	124 kg	Other	Other			congenital heart defect
1747	Western Northern	N	Moose	Alces americanus	2010	49.7734	-106.581		Saskatchewan	Adult	Female		Other	Other			heart failure
1748	Western Northern	N	Moose	Alces americanus	2011	50.376	-102.579	Broadview	Saskatchewan	Unknown	Female	170 kgs	Other	Other			heart failure
1749	Western Northern	N	Moose	Alces americanus	2018	52.0983	-105.156	Burr	Saskatchewan	Adult	Female	274 kg	Other	Other			heart failure	Setaria sp
1750	Western Northern	N	Moose	Alces americanus	2015	52.0564	-102.242	Danbury	Saskatchewan	Unknown	Unknown		Other	Other			hoof deformity
1751	Western Northern	N	Moose	Alces americanus	2006	52.5167	-103.501		Saskatchewan	Adult	Unknown		Other	Other			hoof deformity
1752	Western Northern	N	Moose	Alces americanus	2014	52.722	-104.997		Saskatchewan	Adult	Male	318 kg	Other	Other			intestinal perforation
1753	Western Northern	N	Moose	Alces americanus	2020	51.565	-105.107	Lockwood	Saskatchewan	Juvenile	Female	150 kg	Other	Other
1754	Western Northern	N	Moose	Alces americanus	2006	52.0544	-109.354		Saskatchewan	Adult	Female		Other	Toxicity			Insecticide - carbamate or organophosphate
1755	Alberta	N	Moose	Alces americanus	2013	51.2499	-114.389		Alberta	Juvenile	Female	159 kg	Trauma	Capture-Related			capture related
1756	Atlantic	N	Moose	Alces americanus	2006	46.325	-61.0083		Nova Scotia	Adult	Female	280.325	Trauma	Other
1757	Atlantic	N	Moose	Alces americanus	2010	44.5084	-63.9388	Indian Harbour	Nova Scotia	Juvenile	Male		Trauma	Unknown
1758	Atlantic	N	Moose	Alces americanus	2014	44.8695	-63.8325	Mount Uniacke	Nova Scotia	Adult	Male	600 lbs	Trauma	Unknown				Antler Deformity
1759	Atlantic	N	Moose	Alces americanus	2013	45.0932	-63.3951	Shubenacadie	Nova Scotia	Adult	Female	151.1 kg	Trauma	Unknown
1760	Atlantic	N	Moose	Alces americanus	2009	46.1818	-60.2828	North Sydney	Nova Scotia	Unknown	Unknown	162.0 kg	Trauma	Unknown
1761	Atlantic	N	Moose	Alces americanus	2010	46.8543	-60.7115	Red River	Nova Scotia	Adult	Unknown		Trauma	Unknown				Sarcocyst sp.
1762	Atlantic	N	Moose	Alces americanus	2004	45.4181	-63.9833		Nova Scotia	Adult	Female	321.149	Trauma	Unknown				musculoskeletal deformity
1763	Atlantic	N	Moose	Alces americanus	2007	45.563	-63.5518	Wentworth	Nova Scotia	Adult	Male		Trauma	Vehicular			testicular degeneration
1764	Atlantic	N	Moose	Alces americanus	2019	43.6358	-65.6721	Pubnico	Nova Scotia	Adult	Female	507 lbs	Trauma	Vehicular
1765	Atlantic	N	Moose	Alces americanus	2007	43.7635	-65.3645	Birchtown	Nova Scotia	Juvenile	Male		Trauma	Vehicular
1766	Atlantic	N	Moose	Alces americanus	2014	44.6562	-63.7474	Timberlea	Nova Scotia	Adult	Male		Trauma	Vehicular
1767	Atlantic	N	Moose	Alces americanus	2012	45.2995	-61.9037	Country Harbour Lake	Nova Scotia	Juvenile	Male		Trauma	Vehicular
1768	Atlantic	N	Moose	Alces americanus	2014	45.4597	-62.3438		Nova Scotia	Juvenile	Female		Trauma	Vehicular
1769	Atlantic	N	Moose	Alces americanus	2007	45.6073	-63.7357	Westchester Station	Nova Scotia	Juvenile	Female	205.934	Trauma	Vehicular				winter tick - unknown significance
1770	Atlantic	N	Moose	Alces americanus	2005	45.65	-63.7333		Nova Scotia	Adult	Male		Trauma	Vehicular
1771	Atlantic	N	Moose	Alces americanus	2007	45.6508	-63.7454	Atkinson	Nova Scotia	Juvenile	Male	250.91 kg	Trauma	Vehicular				retained testicle
1772	Atlantic	N	Moose	Alces americanus	2007	45.6517	-63.8144	Thomson Station	Nova Scotia	Adult	Male	970 lbs	Trauma	Vehicular
1773	Atlantic	N	Moose	Alces americanus	2005	45.6667	-63.95	River Phillip	Nova Scotia	Unknown	Male		Trauma	Vehicular
1774	Atlantic	N	Moose	Alces americanus	2015	45.7325	-63.7519	Cumberland	Nova Scotia	Adult	Female	237 kgs	Trauma	Vehicular
1775	Atlantic	N	Moose	Alces americanus	2012	45.7822	-62.0976	Malignant Cove	Nova Scotia	Juvenile	Male		Trauma	Vehicular				P Tenuis - Suspected
1776	Ontario and Nunavut	N	Moose	Alces americanus	2007	45.1756	-77.4729	Guelph	Ontario	Juvenile	Unknown		Trauma	Capture-Related			capture related
1777	Ontario and Nunavut	N	Moose	Alces americanus	2006	47.0638	-79.7896	Temagami	Ontario	Juvenile	Unknown		Trauma	Other
1778	Ontario and Nunavut	N	Moose	Alces americanus	2021	47.5092	-80.0236	Mowat Landing	Ontario	Juvenile	Male	180 kg	Trauma	Unknown
1779	Quebec	N	Moose	Alces americanus	2020	46.5653	-66.4619	Nouveau-Brunswick	New Brunswick	Juvenile	Unknown		Trauma	Predation				winter tick - not significant
1780	Quebec	N	Moose	Alces americanus	2013	46.7069	-78.3042	Rouyn-Noranda	Québec	Unknown	Unknown	NE	Trauma	Unknown
1781	Quebec	N	Moose	Alces americanus	2018	52.529	-76.746	Eastmain	Québec	Adult	Male	Unknown	Trauma	Vehicular				Trueperella pyogenes
1782	Western Northern	N	Moose	Alces americanus	2017	49.0022	-102.549	North Portal	Saskatchewan	Adult	Female		Trauma	Capture-Related			capture related
1783	Western Northern	N	Moose	Alces americanus	2017	49.0022	-102.549	North Portal	Saskatchewan	Juvenile	Male		Trauma	Capture-Related			capture related
1784	Western Northern	N	Moose	Alces americanus	2013	50.8106	-105.567	Chamberlain	Saskatchewan	Adult	Female	274 kg	Trauma	Capture-Related			capture related
1785	Western Northern	N	Moose	Alces americanus	2013	51.3372	-105.926	Saskatoon	Saskatchewan	Adult	Female	360kg	Trauma	Capture-Related			capture related
1786	Western Northern	N	Moose	Alces americanus	2022	52.591	-106.419	Rosthern	Saskatchewan	Juvenile	Female	19.3kg	Trauma	Other
1787	Western Northern	N	Moose	Alces americanus	2020	50.94	-109.231	Sceptre	Saskatchewan	Adult	Male		Trauma	Unknown
1788	Western Northern	N	Moose	Alces americanus	2020	51.063	-109.522	Vanscoy	Saskatchewan	Adult	Male	15.65 kg	Trauma	Unknown
1789	Western Northern	N	Moose	Alces americanus	2017	51.674	-104.846	Esk	Saskatchewan	Adult	Male		Trauma	Unknown
1790	Western Northern	N	Moose	Alces americanus	2018	52.002	-102.523	Sturgis	Saskatchewan	Adult	Female		Trauma	Unknown
1791	Western Northern	N	Moose	Alces americanus	2021	52.1264	-106.607	Saskatoon	Saskatchewan	Adult	Male	328 kg	Trauma	Unknown
1792	Western Northern	N	Moose	Alces americanus	2021	52.2617	-109.818	Kyle	Saskatchewan	Adult	Female		Trauma	Unknown
1793	Western Northern	N	Moose	Alces americanus	2018	53.2033	-105.753	Prince Albert	Saskatchewan	Unknown	Male	266kg	Trauma	Unknown				myocardial cysts (unspecified)
1794	Western Northern	N	Moose	Alces americanus	2020	49.6606	-103.34	Griffin	Saskatchewan	Unknown	Male		Trauma	Vehicular
1795	Western Northern	N	Moose	Alces americanus	2021	49.664	-103.39	Griffin	Saskatchewan	Adult	Male		Trauma	Vehicular
1796	Western Northern	N	Moose	Alces americanus	2021	49.6687	-102.996	Stoughton	Saskatchewan	Unknown	Female		Trauma	Vehicular
1797	Western Northern	N	Moose	Alces americanus	2019	50.146	-108.343	Webb	Saskatchewan	Adult	Male		Trauma	Vehicular
1798	Western Northern	N	Moose	Alces americanus	2019	50.4933	-106.69	Chaplin	Saskatchewan	Juvenile	Female		Trauma	Vehicular
1799	Western Northern	N	Moose	Alces americanus	2013	51.9	-106.518		Saskatchewan	Juvenile	Male	246 kg	Trauma	Vehicular				Winter tick - clinical
1800	Western Northern	N	Moose	Alces americanus	2020	52.1989	-104.981	Muenster	Saskatchewan	Adult	Male		Trauma	Vehicular
1801	Western Northern	N	Moose	Alces americanus	2021	52.2239	-105.352	Carmel	Saskatchewan	Juvenile	Female		Trauma	Vehicular
1802	Western Northern	N	Moose	Alces americanus	2015	52.8782	-104.048	Tisdale	Saskatchewan	Adult	Female	334kg	Trauma	Vehicular
1803	Western Northern	N	Moose	Alces americanus	2020	53.6253	-105.789	Waskesiu Lake	Saskatchewan	Unknown	Female		Trauma	Vehicular
1804	Alberta	N	Mountain Goat	Oreamnos americanus	2016	51.4365	-116.384		British Columbia	Adult	Female	59.0kg	Trauma	Vehicular
1805	British Columbia	N	Mountain Goat	Oreamnos americanus	2013	49.4059	-119.967			Adult	Female		Trauma	Unknown
1806	Alberta	N	Mule Deer	Odocoileus hemionus	2015	49.0516	-113.908		Alberta	Juvenile	Male	4 Kg	Emaciation
1807	British Columbia	N	Mule Deer	Odocoileus hemionus	2009	48.3583	-123.584			Juvenile	Male		Emaciation
1808	Western Northern	N	Mule Deer	Odocoileus hemionus	2015	49.4291	-108.551	Frontier	Saskatchewan	Adult	Male	66 kg	Emaciation				possible grain overload
1809	Western Northern	N	Mule Deer	Odocoileus hemionus	2021	50.4557	-109.755	Richmound	Saskatchewan	Juvenile	Female	30 kg	Emaciation				secondary grain overload
1810	Western Northern	N	Mule Deer	Odocoileus hemionus	2018	49.5274	-108.393	Shaunavon	Saskatchewan	Adult	Female	54 kg	Emaciation					Cysticercus tenuicollis
1811	Western Northern	N	Mule Deer	Odocoileus hemionus	2009	49.593	-108.732		Saskatchewan	Adult	Male		Emaciation					dermatomycosis (ringworm)
1812	Western Northern	N	Mule Deer	Odocoileus hemionus	2006	49.6334	-105.984	Assiniboia	Saskatchewan	Juvenile	Male	20	Emaciation
1813	Western Northern	N	Mule Deer	Odocoileus hemionus	2019	49.6336	-105.992	Assiniboia	Saskatchewan	Juvenile	Male	30 kg	Emaciation					lungworm - Parelaphostrongylus sp.
1814	Western Northern	N	Mule Deer	Odocoileus hemionus	2016	49.7201	-107.439	Ponteix	Saskatchewan	Adult	Male		Emaciation
1815	Western Northern	N	Mule Deer	Odocoileus hemionus	2015	49.7348	-107.8		Saskatchewan	Adult	Male		Emaciation					Cysticercus Sp
1816	Western Northern	N	Mule Deer	Odocoileus hemionus	2017	49.753	-107.501		Saskatchewan	Adult	Male	60kg	Emaciation
1817	Western Northern	N	Mule Deer	Odocoileus hemionus	2011	50.7513	-108.374	Cabri	Saskatchewan	Unknown	Male		Emaciation
1818	Western Northern	N	Mule Deer	Odocoileus hemionus	2021	51.187	-109.464		Saskatchewan	Juvenile	Female	22 kg	Emaciation
1819	Western Northern	N	Mule Deer	Odocoileus hemionus	2021	51.42	-108.998	Beadle	Saskatchewan	Juvenile	Female	24 kg	Emaciation					lungworm - unknown
1820	Western Northern	N	Mule Deer	Odocoileus hemionus	2014	51.5	-106.362	Kenaston	Saskatchewan	Adult	Male	84 kg	Emaciation
1821	Western Northern	N	Mule Deer	Odocoileus hemionus	2009	51.7334	-107.585	Harris	Saskatchewan	Adult	Female		Emaciation
1822	Western Northern	N	Mule Deer	Odocoileus hemionus	2020	51.74	-106.565	Dundurn	Saskatchewan	Adult	Male	85 kg	Emaciation
1823	Western Northern	N	Mule Deer	Odocoileus hemionus	2016	51.8117	-106.512	Dundurn	Saskatchewan	Adult	Male	56kg	Emaciation
1824	Western Northern	N	Mule Deer	Odocoileus hemionus	2018	51.823	-106.439	Shields	Saskatchewan	Adult	Male	74 kg	Emaciation
1825	Western Northern	N	Mule Deer	Odocoileus hemionus	2014	51.8632	-104.796	Jansen	Saskatchewan	Adult	Female		Emaciation
1826	Western Northern	N	Mule Deer	Odocoileus hemionus	2014	51.8632	-104.796	Jansen	Saskatchewan	Juvenile	Unknown		Emaciation
1827	Western Northern	N	Mule Deer	Odocoileus hemionus	2019	51.936	-106.991	Vanscoy	Saskatchewan	Adult	Female	41.3	Emaciation
1828	Western Northern	N	Mule Deer	Odocoileus hemionus	2011	51.9549	-109.515	Kindersley	Saskatchewan	Adult	Male		Emaciation
1829	Western Northern	N	Mule Deer	Odocoileus hemionus	2018	51.994	-102.69	Preeceville	Saskatchewan	Juvenile	Male		Emaciation
1830	Western Northern	N	Mule Deer	Odocoileus hemionus	2021	52.256	-107.498	Arelee	Saskatchewan	Juvenile	Female	24 kg	Emaciation					Sarcocyst sp.	Setaria sp
1831	Western Northern	N	Mule Deer	Odocoileus hemionus	2013	52.264	-107.605	Straun	Saskatchewan	Juvenile	Male	34 kg	Emaciation					lungworm -unknown
1832	Western Northern	N	Mule Deer	Odocoileus hemionus	2013	52.264	-107.605	Straun	Saskatchewan	Juvenile	Male	24 kgs	Emaciation					lungworm -unknown
1833	Western Northern	N	Mule Deer	Odocoileus hemionus	2013	52.264	-107.605	Straun	Saskatchewan	Juvenile	Female	28 kg	Emaciation					lungworm -unknown
1834	Western Northern	N	Mule Deer	Odocoileus hemionus	2018	52.2931	-106.658	Martensville	Saskatchewan	Adult	Male	40kg	Emaciation
1835	Western Northern	N	Mule Deer	Odocoileus hemionus	2012	52.526	-109.619		Saskatchewan	Adult	Female		Emaciation
1836	Western Northern	N	Mule Deer	Odocoileus hemionus	2009	52.9399	-106.472	Leask	Saskatchewan	Juvenile	Female	22kg	Emaciation
1837	Western Northern	N	Mule Deer	Odocoileus hemionus	2019	53.0199	-107.827	Rabbit Lake	Saskatchewan	Adult	Male	64 kg	Emaciation
1838	Western Northern	N	Mule Deer	Odocoileus hemionus	2020	53.035	-108.473	Meota	Saskatchewan	Adult	Female	54kg	Emaciation
1839	Western Northern	N	Mule Deer	Odocoileus hemionus	2020	53.224	-103.777	Aylsham	Saskatchewan	Juvenile	Male	28 kg	Emaciation
1840	Western Northern	N	Mule Deer	Odocoileus hemionus	2018	53.3237	-104.047	Codette	Saskatchewan	Adult	Female	44 kg	Emaciation					lice - Damalinia paralella
1841	British Columbia	N	Mule Deer	Odocoileus hemionus	2011	51.5531	-109.084	Kindersley	Saskatchewan	Juvenile	Male	38 kg	Normal	Hunter Killed - Specific Pathogen/Lesion Testing
1842	British Columbia	N	Mule Deer	Odocoileus hemionus	2011	51.5532	-109.084	Kindersley	Saskatchewan	Adult	Female	54 kg	Normal	Hunter Killed - Specific Pathogen/Lesion Testing
1843	Western Northern	N	Mule Deer	Odocoileus hemionus	2015	49.1429	-102.992	Estevan	Saskatchewan	Adult	Male	forgot to weigh	Normal	Hunter Killed - Specific Pathogen/Lesion Testing			death confirmed from gunshot
1844	Western Northern	N	Mule Deer	Odocoileus hemionus	2019	49.0828	-107.392	Val Marie	Saskatchewan	Juvenile	Female		Normal	Hunter Killed - Specific Pathogen/Lesion Testing
1845	Western Northern	N	Mule Deer	Odocoileus hemionus	2020	49.2607	-106.555	Fir Mountain	Saskatchewan	Adult	Male		Normal	Hunter Killed - Specific Pathogen/Lesion Testing
1846	Western Northern	N	Mule Deer	Odocoileus hemionus	2020	49.2878	-101.5	Fertile	Saskatchewan	Adult	Male		Normal	Hunter Killed - Specific Pathogen/Lesion Testing
1847	Western Northern	N	Mule Deer	Odocoileus hemionus	2020	49.455	-108.321	Shaunavon	Saskatchewan	Adult	Male		Normal	Hunter Killed - Specific Pathogen/Lesion Testing
1848	Western Northern	N	Mule Deer	Odocoileus hemionus	2020	49.4712	-105.685	Verwood	Saskatchewan	Adult	Male		Normal	Hunter Killed - Specific Pathogen/Lesion Testing
1849	Western Northern	N	Mule Deer	Odocoileus hemionus	2022	49.5937	-107.784	Driscol Lake	Saskatchewan	Adult	Male	94 kg	Normal	Hunter Killed - Specific Pathogen/Lesion Testing
1850	Western Northern	N	Mule Deer	Odocoileus hemionus	2019	49.6336	-105.992	Assiniboia	Saskatchewan	Adult	Female	72 kg	Normal	Hunter Killed - Specific Pathogen/Lesion Testing
1851	Western Northern	N	Mule Deer	Odocoileus hemionus	2014	49.9445	-105.404	Spring Valley, SK	Saskatchewan	Adult	Female	78 kg	Normal	Hunter Killed - Specific Pathogen/Lesion Testing
1852	Western Northern	N	Mule Deer	Odocoileus hemionus	2021	50.424	-103.277	Wolseley	Saskatchewan	Adult	Female		Normal	Hunter Killed - Specific Pathogen/Lesion Testing
1853	Western Northern	N	Mule Deer	Odocoileus hemionus	2008	50.45	-101.817		Saskatchewan	Adult	Female		Normal	Hunter Killed - Specific Pathogen/Lesion Testing
1854	Western Northern	N	Mule Deer	Odocoileus hemionus	2014	50.735	-108.758	Abbey	Saskatchewan	Unknown	Unknown		Normal	Hunter Killed - Specific Pathogen/Lesion Testing
1855	Western Northern	N	Mule Deer	Odocoileus hemionus	2020	50.772	-109.946	Burstall	Saskatchewan	Adult	Male		Normal	Hunter Killed - Specific Pathogen/Lesion Testing
1856	Western Northern	N	Mule Deer	Odocoileus hemionus	2011	50.896	-109.681	Leader	Saskatchewan	Adult	Male	100 kg	Normal	Hunter Killed - Specific Pathogen/Lesion Testing
1857	Western Northern	N	Mule Deer	Odocoileus hemionus	2020	50.919	-102.349	Bangor	Saskatchewan	Adult	Male		Normal	Hunter Killed - Specific Pathogen/Lesion Testing
1858	Western Northern	N	Mule Deer	Odocoileus hemionus	2008	51.0442	-106.477	Elbow	Saskatchewan	Adult	Male	94 kg	Normal	Hunter Killed - Specific Pathogen/Lesion Testing
1859	Western Northern	N	Mule Deer	Odocoileus hemionus	2020	51.217	-101.674	Calder	Saskatchewan	Adult	Male		Normal	Hunter Killed - Specific Pathogen/Lesion Testing
1860	Western Northern	N	Mule Deer	Odocoileus hemionus	2020	51.2229	-109.391	Eatonia	Saskatchewan	Adult	Male		Normal	Hunter Killed - Specific Pathogen/Lesion Testing
1861	Western Northern	N	Mule Deer	Odocoileus hemionus	2020	51.3128	-107.696		Saskatchewan	Adult	Female		Normal	Hunter Killed - Specific Pathogen/Lesion Testing
1862	Western Northern	N	Mule Deer	Odocoileus hemionus	2019	51.6336	-109.469	Smiley	Saskatchewan	Unknown	Male		Normal	Hunter Killed - Specific Pathogen/Lesion Testing
1863	Western Northern	N	Mule Deer	Odocoileus hemionus	2008	51.8628	-106.573	Dundurn	Saskatchewan	Adult	Male	112 kg	Normal	Hunter Killed - Specific Pathogen/Lesion Testing
1864	Western Northern	N	Mule Deer	Odocoileus hemionus	2021	52.0016	-104.741	Leroy	Saskatchewan	Adult	Female	73kg	Normal	Hunter Killed - Specific Pathogen/Lesion Testing
1865	Western Northern	N	Mule Deer	Odocoileus hemionus	2021	52.1586	-106.585	Saskatoon	Saskatchewan	Adult	Female	74kg	Normal	Hunter Killed - Specific Pathogen/Lesion Testing
1866	Western Northern	N	Mule Deer	Odocoileus hemionus	2020	52.3652	-105.633	Bruno	Saskatchewan	Adult	Male		Normal	Hunter Killed - Specific Pathogen/Lesion Testing
1867	Western Northern	N	Mule Deer	Odocoileus hemionus	2020	52.685	-105.819	Wakaw	Saskatchewan	Adult	Male		Normal	Hunter Killed - Specific Pathogen/Lesion Testing
1868	Western Northern	N	Mule Deer	Odocoileus hemionus	2010	52.7621	-108.296	North Battleford	Saskatchewan	Adult	Male		Normal	Hunter Killed - Specific Pathogen/Lesion Testing
1869	Western Northern	N	Mule Deer	Odocoileus hemionus	2016	52.7765	-108.297	North Battleford	Saskatchewan	Unknown	Female		Normal	Hunter Killed - Specific Pathogen/Lesion Testing
1870	Western Northern	N	Mule Deer	Odocoileus hemionus	2020	53.2172	-106.018	Holbein	Saskatchewan	Adult	Male		Normal	Hunter Killed - Specific Pathogen/Lesion Testing
1871	Western Northern	N	Mule Deer	Odocoileus hemionus	2011	53.3879	-108.958	Turtleford	Saskatchewan	Unknown	Unknown		Normal	Hunter Killed - Specific Pathogen/Lesion Testing
1872	Western Northern	N	Mule Deer	Odocoileus hemionus	2010	54.6611	-106.37	Saskatoon	Saskatchewan	Adult	Male		Normal	Hunter Killed - Specific Pathogen/Lesion Testing
1873	Alberta	N	Mule Deer	Odocoileus hemionus	2013	49.4863	-113.95	Pincher Creek	Alberta	Juvenile	Male	21 kg	Open/No Diagnosis
1874	Western Northern	N	Mule Deer	Odocoileus hemionus	2010	49.0847	-113.914	Waterton Park	Alberta	Juvenile	Male		Open/No Diagnosis				DIC unknown cause
1875	Western Northern	N	Mule Deer	Odocoileus hemionus	2010	49.0847	-113.914	Waterton Park	Alberta	Juvenile	Male		Open/No Diagnosis				pulmonary edema, unknown cause
1876	Western Northern	N	Mule Deer	Odocoileus hemionus	2010	49.0847	-113.914	Waterton Park	Alberta	Juvenile	Unknown		Open/No Diagnosis				pulmonary edema, unknown cause
1877	Western Northern	N	Mule Deer	Odocoileus hemionus	2006	53.078	-103.618		Saskatchewan	Adult	Female		Open/No Diagnosis				polio suspected
1878	Western Northern	N	Mule Deer	Odocoileus hemionus	2020	52.0002	-104.739	Leroy	Saskatchewan	Juvenile	Female	30kg	Open/No Diagnosis				rumen perforation- undetermined cause
1879	Western Northern	N	Mule Deer	Odocoileus hemionus	2009	50.283	-105.529	Moose Jaw	Saskatchewan	Adult	Male	74 kg	Open/No Diagnosis
1880	Western Northern	N	Mule Deer	Odocoileus hemionus	2020	51.652	-106.246	Hanley	Saskatchewan	Adult	Female	64 kg	Open/No Diagnosis					lungworm -unknown
1881	Western Northern	N	Mule Deer	Odocoileus hemionus	2005	52.2133	-108.63		Saskatchewan	Adult	Female		Open/No Diagnosis
1882	Western Northern	N	Mule Deer	Odocoileus hemionus	2011	52.81	-108.284	North Battleford	Saskatchewan	Adult	Female	80 kg	Open/No Diagnosis
1883	Alberta	N	Mule Deer	Odocoileus hemionus	2017	51.4329	-114.283	Madden	Alberta	Juvenile	Male	7.0kg	Other	Other			congenital heart defect
1884	British Columbia	N	Mule Deer	Odocoileus hemionus	2008	48.3582	-123.584	Metchosin	British Columbia	Juvenile	Female	6.5 kg	Other	Nutritional			frothy bloat
1885	Western Northern	N	Mule Deer	Odocoileus hemionus	2011	50.6923	-108.358	Cabri	Saskatchewan	Juvenile	Unknown		Other	Fetal Distress
1886	Western Northern	N	Mule Deer	Odocoileus hemionus	2011	50.6924	-108.357	Cabri	Saskatchewan	Juvenile	Male	1.21 kg	Other	Fetal Distress
1887	Western Northern	N	Mule Deer	Odocoileus hemionus	2013	51.8627	-105.451	Plunkett	Saskatchewan	Unknown	Unknown		Other	Neoplasia			adenocarcinoma, metastatic
1888	Western Northern	N	Mule Deer	Odocoileus hemionus	2018	49.832	-104.395	Yellow Grass	Saskatchewan	Adult	Male		Other	Neoplasia			lymphosarcoma
1889	Western Northern	N	Mule Deer	Odocoileus hemionus	2020	49.7923	-102.74	Warmley	Saskatchewan	Adult	Female		Other	Neoplasia			malignant lung neoplasia, unknown origin
1890	Western Northern	n	Mule Deer	Odocoileus hemionus	2019	51.776	-108.81	Vanscoy	Saskatchewan	Adult	Female		Other	Neoplasia			meningioma suspected
1891	Western Northern	N	Mule Deer	Odocoileus hemionus	2009	49.658	-107.817		Saskatchewan	Adult	Male		Other	Neoplasia			suspected malignant neoplasia
1892	Western Northern	N	Mule Deer	Odocoileus hemionus	2006	52.7833	-108.283	North Battleford	Saskatchewan	Unknown	Female	62	Other	Nutritional			grain overload (ruminal acidosis)	lungworm -unknown
1893	Western Northern	N	Mule Deer	Odocoileus hemionus	2022	52.8411	-109.826	Marsden	Saskatchewan	Juvenile	Male	40 kg	Other	Nutritional			grain overload (ruminal acidosis)	Parelaphostrongylus odocoilei - presumed
1894	Western Northern	N	Mule Deer	Odocoileus hemionus	2008	51.9369	-106.259	Bradwell	Saskatchewan	Unknown	Unknown		Other	Nutritional			Polioencephalomalacia
1895	Western Northern	N	Mule Deer	Odocoileus hemionus	2008	49.5408	-108.868	Eastend	Saskatchewan	Unknown	Male		Other	Other			alopecia, unknown etiology
1896	Western Northern	N	Mule Deer	Odocoileus hemionus	2014	49.2351	-107.75	Val Marie	Saskatchewan	Unknown	Unknown		Other	Toxicity			strychnine - presumed
1897	Alberta	N	Mule Deer	Odocoileus hemionus	2013	51.1784	-115.571	Banff	Alberta	Adult	Male	118 kg	Trauma	Other			entrapment in rope, secondary capture myopathy
1898	Alberta	N	Mule Deer	Odocoileus hemionus	2011	49.4857	-113.948	Pincher Creek	Alberta	Adult	Female		Trauma	Predation
1899	Alberta	N	Mule Deer	Odocoileus hemionus	2018	49.6935	-112.842	Lethbridge	Alberta	Juvenile	Male	25.0kg	Trauma	Vehicular
1900	British Columbia	N	Mule Deer	Odocoileus hemionus	2009	49.0568	-122.285			Adult	Unknown		Trauma	Unknown
1901	Western Northern	N	Mule Deer	Odocoileus hemionus	2011	50.6382	-108.217	Cabri	Saskatchewan	Juvenile	Female		Trauma	Capture-Related			capture related
1902	Western Northern	N	Mule Deer	Odocoileus hemionus	2009	50.65	-108.25	Cabri	Saskatchewan	Juvenile	Unknown		Trauma	Capture-Related			capture related
1903	Western Northern	N	Mule Deer	Odocoileus hemionus	2018	50.798	-107.898	Matador	Saskatchewan	Adult	Female	66 kg	Trauma	Capture-Related			capture related
1904	Western Northern	N	Mule Deer	Odocoileus hemionus	2006	50.7167	-107.5		Saskatchewan	Adult	Female		Trauma	Capture-Related			capture related
1905	Western Northern	N	Mule Deer	Odocoileus hemionus	2021	52.1386	-106.662	Saskatoon	Saskatchewan	Adult	Female	60 kg	Trauma	Capture-Related			capture related
1906	Western Northern	N	Mule Deer	Odocoileus hemionus	2011	50.6043	-108.436	Cabri	Saskatchewan	Juvenile	Male		Trauma	Capture-Related			capture related
1907	Western Northern	N	Mule Deer	Odocoileus hemionus	2011	50.6069	-108.442	Cabri	Saskatchewan	Adult	Male		Trauma	Capture-Related			capture related
1908	Western Northern	N	Mule Deer	Odocoileus hemionus	2011	50.6104	-108.445	Cabri	Saskatchewan	Juvenile	Male		Trauma	Capture-Related			capture related
1909	Western Northern	N	Mule Deer	Odocoileus hemionus	2018	50.6195	-108.461	Cabri	Saskatchewan	Adult	Female		Trauma	Capture-Related			capture related
1910	Western Northern	N	Mule Deer	Odocoileus hemionus	2018	50.6195	-108.461	Cabri	Saskatchewan	Adult	Female		Trauma	Capture-Related			capture related
1911	Western Northern	N	Mule Deer	Odocoileus hemionus	2011	50.6253	-108.225	Cabri	Saskatchewan	Juvenile	Male		Trauma	Capture-Related			capture related
1912	Western Northern	N	Mule Deer	Odocoileus hemionus	2018	50.6417	-107.992	Saskatchewan Landing Provincial Park	Saskatchewan	Adult	Female		Trauma	Capture-Related			capture related
1913	Western Northern	N	Mule Deer	Odocoileus hemionus	2010	50.6756	-108.309	Cabri	Saskatchewan	Juvenile	Male		Trauma	Capture-Related			capture related
1914	Western Northern	N	Mule Deer	Odocoileus hemionus	2018	50.7183	-107.877	Vanscoy	Saskatchewan	Adult	Female	56 kg	Trauma	Capture-Related			capture related
1915	Western Northern	N	Mule Deer	Odocoileus hemionus	2018	50.798	-107.898	Matador	Saskatchewan	Adult	Female	64 kg	Trauma	Capture-Related			capture related
1916	Western Northern	N	Mule Deer	Odocoileus hemionus	2018	50.798	-107.898	Matador	Saskatchewan	Adult	Female	72 kg	Trauma	Capture-Related			capture related
1917	Western Northern	N	Mule Deer	Odocoileus hemionus	2018	50.798	-107.898	MAtador	Saskatchewan	Adult	Female		Trauma	Capture-Related			capture related
1918	Western Northern	N	Mule Deer	Odocoileus hemionus	2008	50.0501	-108.901	Sidewood	Saskatchewan	Adult	Female		Trauma	Other			fence injury
1919	Western Northern	N	Mule Deer	Odocoileus hemionus	2020	51.893	-108.645		Saskatchewan	Adult	Male		Trauma	Other			fence injury
1920	Western Northern	N	Mule Deer	Odocoileus hemionus	2017	52.0956	-106.688	Saskatoon	Saskatchewan	Juvenile	Female	44kg	Trauma	Other			Unknown
1921	Western Northern	N	Mule Deer	Odocoileus hemionus	2008	50.182	-107.353		Saskatchewan	Adult	Male		Trauma	Other				dermatomycosis (ringworm)	Sarcocyst sp.
1922	Western Northern	N	Mule Deer	Odocoileus hemionus	2010	50.3096	-109.102		Saskatchewan	Adult	Female		Trauma	Other
1923	Western Northern	N	Mule Deer	Odocoileus hemionus	2010	50.6867	-108.365		Saskatchewan	Juvenile	Male	4.347 kg	Trauma	Other
1924	Western Northern	N	Mule Deer	Odocoileus hemionus	2009	52.127	-106.737	Saskatoon	Saskatchewan	Juvenile	Male		Trauma	Other
1925	Western Northern	N	Mule Deer	Odocoileus hemionus	2010	50.6625	-108.255		Saskatchewan	Juvenile	Female		Trauma	Predation			presumed
1926	Western Northern	N	Mule Deer	Odocoileus hemionus	2012	49.898	-107.524		Saskatchewan	Adult	Male		Trauma	Predation
1927	Western Northern	N	Mule Deer	Odocoileus hemionus	2010	50.6514	-108.204		Saskatchewan	Unknown	Unknown		Trauma	Predation
1928	Western Northern	N	Mule Deer	Odocoileus hemionus	2011	50.6598	-108.268		Saskatchewan	Juvenile	Male		Trauma	Predation
1929	Western Northern	N	Mule Deer	Odocoileus hemionus	2009	50.6651	-108.274	Cabri	Saskatchewan	Juvenile	Male	6.62 kg	Trauma	Predation
1930	Western Northern	N	Mule Deer	Odocoileus hemionus	2009	50.673	-108.295	Cabri	Saskatchewan	Juvenile	Male		Trauma	Predation
1931	Western Northern	N	Mule Deer	Odocoileus hemionus	2011	50.6808	-108.312	Cabri	Saskatchewan	Juvenile	Male		Trauma	Predation
1932	Western Northern	N	Mule Deer	Odocoileus hemionus	2011	50.6846	-108.364	Cabri	Saskatchewan	Juvenile	Unknown		Trauma	Predation
1933	Western Northern	N	Mule Deer	Odocoileus hemionus	2011	50.7283	-108.358	Cabri	Saskatchewan	Juvenile	Female		Trauma	Predation
1934	Western Northern	N	Mule Deer	Odocoileus hemionus	2011	50.7325	-108.351	Cabri	Saskatchewan	Juvenile	Male		Trauma	Predation
1935	Western Northern	N	Mule Deer	Odocoileus hemionus	2011	50.7326	-108.35	Cabri	Saskatchewan	Juvenile	Female		Trauma	Predation
1936	Western Northern	N	Mule Deer	Odocoileus hemionus	2010	50.7335	-108.351		Saskatchewan	Juvenile	Unknown		Trauma	Predation
1937	Western Northern	N	Mule Deer	Odocoileus hemionus	2011	50.7779	-108.469		Saskatchewan	Juvenile	Male		Trauma	Predation
1938	Western Northern	N	Mule Deer	Odocoileus hemionus	2005	51.2617	-103.028		Saskatchewan	Juvenile	Male		Trauma	Predation				lungworm -unknown nematode	Sarcocyst sp.
1939	Western Northern	N	Mule Deer	Odocoileus hemionus	2009	51.885	-108.42		Saskatchewan	Adult	Male		Trauma	Predation
1940	Western Northern	N	Mule Deer	Odocoileus hemionus	2020	52.1065	-106.725	Saskatoon	Saskatchewan	Adult	Female	52 kg	Trauma	Predation				Sarcocyst sp.
1941	Western Northern	N	Mule Deer	Odocoileus hemionus	2016	52.4814	-105.304	Middle Lake	Saskatchewan	Adult	Female	58 kg	Trauma	Predation
1942	Western Northern	N	Mule Deer	Odocoileus hemionus	2008	49.535	-108.393	Val Marie	Saskatchewan	Adult	Male	62kg	Trauma	Unknown			secondary emaciation
1943	Western Northern	N	Mule Deer	Odocoileus hemionus	2011	49.774	-108.586	Shaunavon	Saskatchewan	Adult	Female	58 kg	Trauma	Unknown
1944	Western Northern	N	Mule Deer	Odocoileus hemionus	2011	50.283	-105.54	Moose Jaw	Saskatchewan	Juvenile	Male	42 kg	Trauma	Unknown
1945	Western Northern	N	Mule Deer	Odocoileus hemionus	2010	50.6564	-108.383	Cabri	Saskatchewan	Adult	Female		Trauma	Unknown
1946	Western Northern	N	Mule Deer	Odocoileus hemionus	2010	50.6656	-108.324		Saskatchewan	Juvenile	Male	2.72 kg	Trauma	Unknown
1947	Western Northern	N	Mule Deer	Odocoileus hemionus	2008	50.6782	-107.662	Kyle	Saskatchewan	Juvenile	Female	34 kg	Trauma	Unknown				winter tick - unknown significance	nasal bots
1948	Western Northern	N	Mule Deer	Odocoileus hemionus	2009	51.0826	-104.938	Strasbourg	Saskatchewan	Juvenile	Male	28 kg	Trauma	Unknown
1949	Western Northern	N	Mule Deer	Odocoileus hemionus	2020	51.201	-108.034	Elrose	Saskatchewan	Adult	Female		Trauma	Unknown
1950	Western Northern	N	Mule Deer	Odocoileus hemionus	2016	51.2132	-108.861	Eston	Saskatchewan	Adult	Male		Trauma	Unknown
1951	Western Northern	N	Mule Deer	Odocoileus hemionus	2013	51.616	-109.244	Coleville	Saskatchewan	Adult	Male	58 kg	Trauma	Unknown				Sarcocyst sp.
1952	Western Northern	N	Mule Deer	Odocoileus hemionus	2020	52.1168	-106.639	Saskatoon	Saskatchewan	Adult	Male	48 kg	Trauma	Unknown
1953	Western Northern	N	Mule Deer	Odocoileus hemionus	2016	52.1332	-106.67	Saskatoon	Saskatchewan	Adult	Male	68kg	Trauma	Unknown				Cysticercus Sp
1954	Western Northern	N	Mule Deer	Odocoileus hemionus	2012	52.1955	-109.522	Denzil	Saskatchewan	Adult	Male	76 kg	Trauma	Unknown
1955	Western Northern	N	Mule Deer	Odocoileus hemionus	2017	52.2536	-106.943	Corman Park	Saskatchewan	Adult	Female	58 kg	Trauma	Unknown
1956	Western Northern	N	Mule Deer	Odocoileus hemionus	2013	52.875	-107.981		Saskatchewan	Adult	Male		Trauma	Unknown
1957	Western Northern	N	Mule Deer	Odocoileus hemionus	2015	52.9112	-106.836	Marcelin	Saskatchewan	Adult	Male	n/a	Trauma	Unknown
1958	Western Northern	N	Mule Deer	Odocoileus hemionus	2014	49.1215	-107.437	Grasslands National Park	Saskatchewan	Adult	Male		Trauma	Vehicular			presumed
1959	Western Northern	N	Mule Deer	Odocoileus hemionus	2009	49.9356	-109.473	Maple Creek	Saskatchewan	Unknown	Female		Trauma	Vehicular			presumed
1960	Western Northern	N	Mule Deer	Odocoileus hemionus	2009	50.284	-107.763	Swift Current	Saskatchewan	Unknown	Male	48 kg	Trauma	Vehicular			presumed
1961	Western Northern	N	Mule Deer	Odocoileus hemionus	2017	51.4874	-107.058	Outlook	Saskatchewan	Adult	Female	62 kg	Trauma	Vehicular			presumed	Sarcocyst sp.
1962	Western Northern	N	Mule Deer	Odocoileus hemionus	2021	52.052	-108.544	Handel	Saskatchewan	Juvenile	Female	20.5 kg	Trauma	Vehicular			presumed
1963	Western Northern	N	Mule Deer	Odocoileus hemionus	2013	52.1612	-106.601	Saskatoon	Saskatchewan	Adult	Male	66 kg	Trauma	Vehicular			presumed
1964	Western Northern	N	Mule Deer	Odocoileus hemionus	2020	49.1089	-107.59	Val Marie	Saskatchewan	Adult	Male		Trauma	Vehicular
1965	Western Northern	N	Mule Deer	Odocoileus hemionus	2019	49.1161	-107.632	Val Marie	Saskatchewan	Unknown	Male		Trauma	Vehicular
1966	Western Northern	N	Mule Deer	Odocoileus hemionus	2020	50.6161	-108.383	Cabri	Saskatchewan	Adult	Male		Trauma	Vehicular
1967	Western Northern	N	Mule Deer	Odocoileus hemionus	2009	50.6424	-107.948	Saskatchewan Landing 167	Saskatchewan	Adult	Female	62kg	Trauma	Vehicular
1968	Western Northern	N	Mule Deer	Odocoileus hemionus	2021	51.2229	-109.391	Eatonia	Saskatchewan	Adult	Female	60 kg	Trauma	Vehicular
1969	Western Northern	N	Mule Deer	Odocoileus hemionus	2012	51.9238	-107.135	Delisle	Saskatchewan	Juvenile	Female	~35 kg	Trauma	Vehicular
1970	Western Northern	N	Mule Deer	Odocoileus hemionus	2017	52.1438	-106.67	Saskatoon	Saskatchewan	Juvenile	Male	42 kg	Trauma	Vehicular
1971	Western Northern	N	Mule Deer	Odocoileus hemionus	2008	52.1478	-106.515	Saskatoon	Saskatchewan	Juvenile	Female	36 kg	Trauma	Vehicular
1972	Western Northern	N	Mule Deer	Odocoileus hemionus	2017	52.1996	-106.623	Saskatoon	Saskatchewan	Adult	Male		Trauma	Vehicular
1973	Western Northern	N	Mule Deer	Odocoileus hemionus	2021	53.1036	-105.572	MUSKODAY	Saskatchewan	Adult	Male		Trauma	Vehicular
1974	Western Northern	N	Mule Deer	Odocoileus hemionus	2021	53.339	-109.449	Marie Hill	Saskatchewan	Juvenile	Male		Trauma	Vehicular
1975	Western Northern	N	Muskox	Ovibos moschatus	2009	70.7364	-117.768	ulukhaktuk	Northwest Territories	Adult	Unknown		Emaciation
1976	Western Northern	N	Muskox	Ovibos moschatus	2009	71.1097	-117.664	uluhaktok	Northwest Territories	Juvenile	Unknown		Emaciation
1977	Alberta	N	Muskox	Ovibos moschatus	2017	70.55	-117	Ulukhaktok	Northwest Territories	Adult	Male		Normal	Hunter Killed - Specific Pathogen/Lesion Testing				Umingmakstrongylus pallikuukensis (lungworm)
1978	Western Northern	N	Muskox	Ovibos moschatus	2016	70.7368	-117.77	Ulukhaktok	Northwest Territories	Unknown	Unknown		Normal	Hunter Killed - Specific Pathogen/Lesion Testing
1979	Alberta	N	Muskox	Ovibos moschatus	2011	68.4846	-107.474			Unknown	Unknown		Open/No Diagnosis					Umingmakstrongylus pallikuukensis (lungworm)
1980	Alberta	N	Muskox	Ovibos moschatus	2011	68.4846	-107.474			Unknown	Unknown		Open/No Diagnosis					Umingmakstrongylus pallikuukensis (lungworm)
1981	Alberta	N	Muskox	Ovibos moschatus	2011	68.7296	-111.643			Unknown	Unknown		Open/No Diagnosis					Umingmakstrongylus pallikuukensis (lungworm)
1982	Western Northern	N	Muskox	Ovibos moschatus	2012	73.1141	-122.633		Northwest Territories	Unknown	Female		Open/No Diagnosis				pulmonary edema - unknown cause
1983	Western Northern	N	Muskox	Ovibos moschatus	2009	71.1097	-117.664	uluhaktok	Northwest Territories	Adult	Unknown		Open/No Diagnosis
1984	Western Northern	N	Muskox	Ovibos moschatus	2009	71.1097	-117.664	uluhaktok	Northwest Territories	Adult	Unknown		Open/No Diagnosis
1985	Western Northern	N	Bison	Bison bison	2008	61.3517	-117.644	fort Providence	Northwest Territories	Adult	Male		Emaciation
1986	Western Northern	N	Bison	Bison bison	2008	61.3517	-117.644	fort Providence	Northwest Territories	Adult	Male		Emaciation
1987	Western Northern	N	Bison	Bison bison	2008	61.3517	-117.644	fort Providence	Northwest Territories	Juvenile	Female		Emaciation
1988	Western Northern	N	Bison	Bison bison	2008	61.3517	-117.644	fort Providence	Northwest Territories	Juvenile	Male		Emaciation
1989	Western Northern	N	Bison	Bison bison	2008	61.3517	-117.644	fort Providence	Northwest Territories	Juvenile	Unknown		Emaciation
1990	Western Northern	N	Bison	Bison bison	2010	51.9438	-99.5926	Waterhen 45	Manitoba	Unknown	Unknown		Normal	Hunter Killed - Specific Pathogen/Lesion Testing
1991	Western Northern	N	Bison	Bison bison	2008	49.2333	-107.735	Val Marie	Saskatchewan	Adult	Male		Normal	Hunter Killed - Specific Pathogen/Lesion Testing
1992	Western Northern	N	Bison	Bison bison	2008	53.6251	-112.874		Alberta	Adult	Female		Open/No Diagnosis
1993	Western Northern	N	Bison	Bison bison	2008	60.2359	-123.463	Fort Liard	Northwest Territories	Adult	Male		Open/No Diagnosis
1994	Western Northern	N	Bison	Bison bison	2009	49.1833	-107.417	Gergovia	Saskatchewan	Unknown	Male		Other	Fetal Distress			stillbirth
1995	Western Northern	N	Pronghorn	Antilocapra americana	2016	49.906	-107.251	Vanguard	Saskatchewan	Adult	Male	52 kg	Emaciation
1996	Western Northern	N	Pronghorn	Antilocapra americana	2021	50.2954	-107.824	Swift Current	Saskatchewan	Adult	Female	32 kg	Emaciation
1997	Western Northern	N	Pronghorn	Antilocapra americana	2021	50.2954	-107.824	Swift Current	Saskatchewan	Adult	Female	34 kg	Emaciation
1998	Western Northern	N	Pronghorn	Antilocapra americana	2009	49.869	-107.004		Saskatchewan	Adult	Female		Normal	Hunter Killed - Specific Pathogen/Lesion Testing
1999	Western Northern	N	Pronghorn	Antilocapra americana	2009	49.869	-107.004		Saskatchewan	Adult	Female		Normal	Hunter Killed - Specific Pathogen/Lesion Testing
[truncated: 526 more rows]
